# Supplementary material for: The universal accumulation of p-aminophenol during the microbial degradation of analgesic and antipyretic acetaminophen in WWTPs: a novel metagenomic perspective
Source: Microbiome. 2025 Mar 7;13:68. doi: 10.1186/s40168-025-02065-2 (PMC11887370; doi:10.1186/s40168-025-02065-2)
Supplement: Supplementary file 3 — Additional file 2: Table S4. Detailed characteristics of the constructed MAGs [file 40168_2025_2065_MOESM2_ESM.csv]

MAG	GTDB taxonomy	Completeness (%)	Contamination (%)	Size (bp)	N50 (bp)	Number of predicted genes	Abundance(GPM)
W7_bin.22	d__Bacteria;p_Acidobacteriota;c__Vicinamibacteria;o__Fen-336;f__JAGNNV01;g__JAGNNV01;s__	95.54	3.64	5319292	38783	4556	1.103758
W7_bin.46	d__Bacteria;p_Planctomycetota;c__Phycisphaerae;o__Phycisphaerales;f__UBA1924;g__GCA-016699835;s__	95.45	1.7	3273143	83918	2734	3.793671
W7_bin.47	d__Bacteria;p_Bacteroidota;c__Bacteroidia;o__AKYH767-A;f__2013-40CM-41-45;g__CAINVI01;s__CAINVI01 sp016713765	90.48	1.68	3193079	12640	2739	0.625786
W7_bin.48	d__Bacteria;p_Actinomycetota;c__Acidimicrobiia;o__IMCC26256;f__Chersky-534;g__;s__	96.58	1.28	3056691	10848	2868	0.851424
W7_bin.60	d__Bacteria;p_Bacteroidota;c__Bacteroidia;o__Chitinophagales;f__Chitinophagaceae;g__JJ008;s__	98.8	2.33	4301928	75151	3700	0.924539
W7_bin.65	d__Bacteria;p_Actinomycetota;c__Acidimicrobiia;o__Acidimicrobiales;f__Ilumatobacteraceae;g__;s__	93.45	1.28	3183243	7028	3165	0.807027
W8_bin.0	d__Bacteria;p_Actinomycetota;c__Acidimicrobiia;o__Acidimicrobiales;f__Microtrichaceae;g__Microthrix;s__Microthrix sp002473265	90.98	4.43	3437726	17322	3289	9.617433
W8_bin.5	d__Bacteria;p_Bacteroidota;c__Ignavibacteria;o__Ignavibacteriales;f__Ignavibacteriaceae;g__JADJEI01;s__	97.49	1.4	3508958	31069	3009	1.363248
W8_bin.9	d__Bacteria;p_Pseudomonadota;c__Gammaproteobacteria;o__Chromatiales;f__Chromatiaceae;g__M0108;s__	95.1	0.17	4119229	51634	3755	1.192987
W8_bin.10	d__Bacteria;p_Actinomycetota;c__Acidimicrobiia;o__Acidimicrobiales;f__Microtrichaceae;g__Microthrix;s__Microthrix parvicella	91.83	2.56	4039200	26218	3835	1.1070885
W8_bin.38	d__Bacteria;p_Bacteroidota;c__Bacteroidia;o__Chitinophagales;f__Chitinophagaceae;g__Ferruginibacter;s__Ferruginibacter sp018266715	99.01	1.23	2908488	34134	2522	2.037644
W8_bin.62	d__Bacteria;p_Chloroflexota;c__Anaerolineae;o__Thermoflexales;f__J036;g__JADKDT01;s__JADKDT01 sp017998555	94.09	0.1	5218379	12135	4372	1.847446
W9_bin.01	d__Bacteria;p_Actinomycetota;c__Acidimicrobiia;o__Acidimicrobiales;f__Microtrichaceae;g__Microthrix;s__Microthrix sp002473265	90.17	1.28	3651586	19961	3468	3.578713
W9_bin.7	d__Bacteria;p_Bacteroidota;c__Ignavibacteria;o__Ignavibacteriales;f__Ignavibacteriaceae;g__JADJEI01;s__	97.49	0.56	3660363	80080	3110	1.694793
W9_bin.1	d__Bacteria;p_Actinomycetota;c__Acidimicrobiia;o__IMCC26256;f__JAGNEX01;g__JAGNEX01;s__JAGNEX01 sp018003035	96.58	2.99	3343790	23609	3104	3.018365
W9_bin.11	d__Bacteria;p_Actinomycetota;c__Acidimicrobiia;o__Acidimicrobiales;f__JAEUJM01;g__JAEUJM01;s__	90.03	2.14	4649870	6846	4363	1.353721
W9_bin.12	d__Bacteria;p_Pseudomonadota;c__Alphaproteobacteria;o__Rhizobiales;f__Beijerinckiaceae;g__Rhodoblastus;s__	91.99	3.37	4585111	11261	4515	1.052812
W9_bin.13	d__Bacteria;p_Bacteroidota;c__Bacteroidia;o__Chitinophagales;f__Saprospiraceae;g__JADKGY01;s__	92.49	0.99	3608123	19273	3025	1.164759
W9_bin.37	d__Bacteria;p_Chloroflexota;c__Anaerolineae;o__Anaerolineales;f__EnvOPS12;g__UBA12294;s__	91.14	1.83	3836532	18284	3601	0.5612325
W9_bin.48	d__Bacteria;p_Planctomycetota;c__Planctomycetia;o__Pirellulales;f__Pirellulaceae;g__VGZA01;s__	92.83	0.1	6866891	6861	5630	0.466017
W9_bin.74	d__Bacteria;p_Actinomycetota;c__Acidimicrobiia;o__Acidimicrobiales;f__Ilumatobacteraceae;g__Kalu-18;s__Kalu-18 sp016700055	98.29	3.42	3295546	32780	3181	0.430899
W9_bin.90	d__Bacteria;p_Bacteroidota;c__Bacteroidia;o__AKYH767-A;f__OLB10;g__OLB10;s__OLB10 sp016699635	99.52	0.63	3144348	184418	2605	1.031926
W9_bin.94	d__Bacteria;p_Bacteroidota;c__Bacteroidia;o__Chitinophagales;f__Chitinophagaceae;g__Ferruginibacter;s__Ferruginibacter sp018266715	96.41	1.23	2839290	16987	2498	0.616438
W7_bin.3	d__Bacteria;p_Actinomycetota;c__Acidimicrobiia;o__Acidimicrobiales;f__Microtrichaceae;g__Microthrix;s__Microthrix parvicella	94.06	3.8	5109513	24840	5002	3.264857
W7_bin.7	d__Bacteria;p_Bacteroidota;c__Bacteroidia;o__Chitinophagales;f__BACL12;g__UBA7236;s__	95.57	1.35	4426696	20649	3625	2.038037
W7_bin.19	d__Bacteria;p_Pseudomonadota;c__Gammaproteobacteria;o__Xanthomonadales;f__Rhodanobacteraceae;g__Dokdonella;s__Dokdonella sp016712865	93.04	2.84	3428288	15906	3008	1.000693
W7_bin.39	d__Bacteria;p_Pseudomonadota;c__Gammaproteobacteria;o__Xanthomonadales;f__Ahniellaceae;g__JADKHK01;s__	97.26	1.61	3493191	18060	3213	0.872404
W7_bin.46	d__Bacteria;p_Bacteroidota;c__Bacteroidia;o__Chitinophagales;f__Saprospiraceae;g__UBA3362;s__UBA3362 sp016713905	98.02	0.5	3761016	69395	2927	1.267182
W7_bin.57	d__Bacteria;p_Bacillota;c__Bacilli;o__Lactobacillales;f__Aerococcaceae;g__Trichococcus;s__Trichococcus flocculiformis	95.36	3.54	2089692	10844	2010	0.833325
W7_bin.62	d__Bacteria;p_Pseudomonadota;c__Alphaproteobacteria;o__Micavibrionales;f__Micavibrionaceae;g__UBA1573;s__UBA1573 sp018063145	91.96	0	1986698	58755	1902	0.669616
W7_bin.72	d__Bacteria;p_Pseudomonadota;c__Gammaproteobacteria;o__Burkholderiales;f__Burkholderiaceae;g__JAAFIP01;s__	93.54	0.86	2048699	23850	1873	0.700875
W8_bin.11	d__Bacteria;p_Actinomycetota;c__Acidimicrobiia;o__Acidimicrobiales;f__Microtrichaceae;g__Microthrix;s__Microthrix parvicella	93.45	1.71	4062903	26513	3899	0.641634
W8_bin.32	d__Bacteria;p_Actinomycetota;c__Acidimicrobiia;o__Acidimicrobiales;f__Ilumatobacteraceae;g__UBA668;s__UBA668 sp002299395	94.87	4.27	4140189	13572	4037	0.887926
W8_bin.48	d__Bacteria;p_Actinomycetota;c__Actinomycetia;o__Propionibacteriales;f__Propionibacteriaceae;g__Propionicimonas;s__	94.3	1.5	2785563	21238	2602	0.99776
W8_bin.5	d__Bacteria;p_Pseudomonadota;c__Gammaproteobacteria;o__Burkholderiales;f__Rhodocyclaceae;g__Azonexus;s__Azonexus sp002396525	97.47	3.73	3735030	29097	3559	1.106378
W8_bin.61	d__Bacteria;p_Bacteroidota;c__Bacteroidia;o__Chitinophagales;f__Chitinophagaceae;g__JJ008;s__JJ008 sp016720745	96.31	4.68	4257845	12637	3617	0.942794
W8_bin.63	d__Bacteria;p_Bacteroidota;c__Bacteroidia;o__Chitinophagales;f__Saprospiraceae;g__JADJLQ01;s__JADJLQ01 sp016709995	98.64	0.74	5195342	149938	4198	0.858015
W8_bin.64	d__Bacteria;p_Acidobacteriota;c__Holophagae;o__Holophagales;f__Holophagaceae;g__Geothrix;s__Geothrix sp016714685	92.98	2.81	3160082	8033	3009	1.627133
W8_bin.9	d__Bacteria;p_Pseudomonadota;c__Gammaproteobacteria;o__Xanthomonadales;f__Rhodanobacteraceae;g__Dokdonella;s__Dokdonella sp016712865	92	4.6	3480897	11860	3114	0.82982
W9_bin.0	d__Bacteria;p_Pseudomonadota;c__Gammaproteobacteria;o__Chromatiales;f__Chromatiaceae;g__M0108;s__	97.04	2.56	4452564	30076	4077	5.309146
W9_bin.17	d__Bacteria;p_Myxococcota;c__Polyangia;o__Haliangiales;f__Haliangiaceae;g__JABFXX01;s__	97.85	2.98	10032955	51164	8893	0.845695
W9_bin.2	d__Bacteria;p_Pseudomonadota;c__Alphaproteobacteria;o__Caulobacterales;f__TH1-2;g__Terricaulis;s__	97.45	1.6	3546535	58553	3638	2.16914
W9_bin.25	d__Bacteria;p_Actinomycetota;c__Acidimicrobiia;o__Acidimicrobiales;f__JAEUJM01;g__;s__	93.94	1.71	4447700	10286	4474	0.788174
W9_bin.100	d__Bacteria;p_Bacteroidota;c__Bacteroidia;o__Chitinophagales;f__Saprospiraceae;g__UBA3362;s__UBA3362 sp016713905	95.3	0.74	3859026	62833	3040	1.200953
W9_bin.101	d__Bacteria;p_Bacteroidota;c__Ignavibacteria;o__SJA-28;f__B-1AR;g__;s__	95.63	1.42	3297067	29811	2724	0.539766
W9_bin.105	d__Bacteria;p_Pseudomonadota;c__Gammaproteobacteria;o__Chromatiales;f__Chromatiaceae;g__;s__	97.41	1.26	4162033	27659	3724	0.560884
W9_bin.19	d__Bacteria;p_Bacteroidota;c__Bacteroidia;o__Chitinophagales;f__Chitinophagaceae;g__JJ008;s__	99.01	0.55	3751503	60258	3304	0.475333
W9_bin.21	d__Bacteria;p_Bacteroidota;c__Ignavibacteria;o__Ignavibacteriales;f__Ignavibacteriaceae;g__JADJEI01;s__	94.97	1.12	3240477	30877	2729	1.226511
W9_bin.24	d__Bacteria;p_Pseudomonadota;c__Gammaproteobacteria;o__Competibacterales;f__Competibacteraceae;g__Competibacter_A;s__	99.43	1.58	4583060	33012	4019	1.921252
W9_bin.31	d__Bacteria;p_Actinomycetota;c__Acidimicrobiia;o__IMCC26256;f__Chersky-534;g__;s__	96.58	1.28	3004251	23439	2776	0.741939
W9_bin.35	d__Bacteria;p_Bacteroidota;c__Bacteroidia;o__AKYH767-A;f__OLB10;g__OLB10;s__OLB10 sp016699635	97.62	0	3117803	142707	2556	0.737481
W9_bin.38	d__Bacteria;p_Chloroflexota;c__Anaerolineae;o__Aggregatilineales;f__A4b;g__OLB15;s__OLB15 sp016788435	92.73	1.55	3959142	18451	3482	0.463329
W9_bin.41	d__Bacteria;p_Bacteroidota;c__Bacteroidia;o__Chitinophagales;f__Saprospiraceae;g__UBA3362;s__	98.02	0.62	4817751	74434	3745	0.779265
W9_bin.49	d__Bacteria;p_Pseudomonadota;c__Gammaproteobacteria;o__Chromatiales;f__Chromatiaceae;g__;s__	96.31	3.96	3992530	11258	3806	0.451381
W9_bin.53	d__Bacteria;p_Bacteroidota;c__Bacteroidia;o__Chitinophagales;f__UBA10324;g__JACCZZ01;s__	93.1	1.08	3997058	19820	3064	0.521599
W9_bin.63	d__Bacteria;p_Pseudomonadota;c__Gammaproteobacteria;o__Burkholderiales;f__Burkholderiaceae;g__JAABQG01;s__	95.04	3.48	3870723	16342	3725	0.786835
W9_bin.65	d__Bacteria;p_Bacteroidota;c__Bacteroidia;o__Chitinophagales;f__Chitinophagaceae;g__JJ008;s__JJ008 sp002069045	91.3	3.45	3065849	14573	2706	0.455698
W9_bin.90	d__Bacteria;p_Pseudomonadota;c__Gammaproteobacteria;o__Xanthomonadales;f__Xanthomonadaceae;g__Thermomonas;s__Thermomonas sp018241065	95.92	2.78	2382443	14582	2247	0.511278
W9_bin.94	d__Bacteria;p_Planctomycetota;c__UBA1135;o__UBA2386;f__UBA2386;g__JAEUHS01;s__	92.05	3.41	5215054	14012	4378	0.757491
W13_bin.0	d__Bacteria;p_Actinomycetota;c__Acidimicrobiia;o__Acidimicrobiales;f__Microtrichaceae;g__Microthrix;s__Microthrix parvicella	94.02	3.51	4306541	27581	4134	8.900273
W13_bin.11	d__Bacteria;p_Bacteroidota;c__Bacteroidia;o__Chitinophagales;f__Chitinophagaceae;g__JJ008;s__JJ008 sp016720745	94.88	1.84	4358519	15780	3677	0.969717
W13_bin.02	d__Bacteria;p_Bacteroidota;c__Bacteroidia;o__Chitinophagales;f__Saprospiraceae;g__UBA3362;s__UBA3362 sp016714025	97.52	0.25	3858091	30696	3130	1.93372
W13_bin.15	d__Bacteria;p_Pseudomonadota;c__Gammaproteobacteria;o__Burkholderiales;f__Methylophilaceae;g__Methylotenera;s__	93.54	1.97	2298975	14167	2130	0.686405
W13_bin.2	d__Bacteria;p_Bacteroidota;c__Bacteroidia;o__Flavobacteriales;f__PHOS-HE28;g__PHOS-HE28;s__PHOS-HE28 sp016710015	99.46	0.72	3793474	43163	3304	0.899306
W13_bin.23	d__Bacteria;p_Bacteroidota;c__Bacteroidia;o__Chitinophagales;f__Saprospiraceae;g__JADJLQ01;s__JADJLQ01 sp016709995	98.14	2.23	4906626	43210	3976	1.362512
W13_bin.30	d__Bacteria;p_Bacteroidota;c__Bacteroidia;o__Chitinophagales;f__Chitinophagaceae;g__Parafilimonas;s__	96.5	0.52	3231027	17004	2654	0.582504
W13_bin.32	d__Bacteria;p_Bacillota;c__Bacilli;o__Lactobacillales;f__Aerococcaceae;g__Trichococcus;s__Trichococcus flocculiformis	94.54	4.83	2141116	8407	2046	0.657956
W13_bin.36	d__Bacteria;p_Verrucomicrobiota;c__Verrucomicrobiae;o__Verrucomicrobiales;f__Verrucomicrobiaceae;g__;s__	96.6	2.33	6119275	30789	5023	1.057437
W13_bin.46	d__Bacteria;p_Pseudomonadota;c__Gammaproteobacteria;o__Burkholderiales;f__Burkholderiaceae;g__JAAFJR01;s__JAAFJR01 sp016705065	92.32	2.01	2462679	18206	2399	0.784448
W13_bin.59	d__Bacteria;p_Pseudomonadota;c__Gammaproteobacteria;o__Burkholderiales;f__Burkholderiaceae;g__Giesbergeria;s__Giesbergeria sp017985015	91.52	3.52	3364379	10223	3216	1.054524
W14_bin.1	d__Bacteria;p_Armatimonadota;c__Fimbriimonadia;o__Fimbriimonadales;f__Fimbriimonadaceae;g__JAFDWR01;s__	93.06	0.93	2832328	163460	2679	1.138756
W14_bin.13	d__Bacteria;p_Bacteroidota;c__Bacteroidia;o__Chitinophagales;f__Chitinophagaceae;g__;s__	99.26	0.34	3941638	142094	3356	0.818683
W14_bin.22	d__Bacteria;p_Bacteroidota;c__Bacteroidia;o__Chitinophagales;f__Chitinophagaceae;g__Ferruginibacter;s__	97.78	1.72	3925387	85198	3361	2.167474
W14_bin.27	d__Bacteria;p_Pseudomonadota;c__Gammaproteobacteria;o__Xanthomonadales;f__Xanthomonadaceae;g__Thermomonas;s__Thermomonas sp018241065	95.91	3	2458331	17150	2340	1.026648
W14_bin.30	d__Bacteria;p_Bacteroidota;c__Bacteroidia;o__Chitinophagales;f__Chitinophagaceae;g__Panacibacter;s__Panacibacter sp002478885	95.67	2.22	5483870	26675	4474	0.523808
W14_bin.6	d__Bacteria;p_Armatimonadota;c__Fimbriimonadia;o__Fimbriimonadales;f__Fimbriimonadaceae;g__UBA6659;s__	94.14	2.31	4409870	38992	3959	0.692535
W14_bin.61	d__Bacteria;p_Planctomycetota;c__Phycisphaerae;o__Phycisphaerales;f__UBA1924;g__UBA4658;s__	96.59	1.81	4105819	25245	3430	0.647333
W14_bin.67	d__Bacteria;p_Pseudomonadota;c__Gammaproteobacteria;o__Burkholderiales;f__Burkholderiaceae;g__JAABQG01;s__	90.15	4.53	3908493	8776	3867	0.702883
W14_bin.73	d__Bacteria;p_Bacteroidota;c__Bacteroidia;o__Chitinophagales;f__Chitinophagaceae;g__Ferruginibacter;s__	98.52	1.72	3905630	136038	3369	1.328758
W14_bin.75	d__Bacteria;p_Pseudomonadota;c__Gammaproteobacteria;o__Burkholderiales;f__Rhodocyclaceae;g__JAEUNL01;s__JAEUNL01 sp016791115	93.46	4.98	4111251	39129	3822	2.37949
W14_bin.76	d__Bacteria;p_Bacteroidota;c__Bacteroidia;o__AKYH767-A;f__2013-40CM-41-45;g__JADKJP01;s__	93.25	1.83	4259547	24974	3380	0.805188
W14_bin.82	d__Bacteria;p_Bacteroidota;c__Bacteroidia;o__Chitinophagales;f__Saprospiraceae;g__JADKGY01;s__	91.17	2.15	3729413	12556	3041	0.602746
W14_bin.83	d__Bacteria;p_Bacteroidota;c__Bacteroidia;o__Chitinophagales;f__Chitinophagaceae;g__JJ008;s__JJ008 sp016720565	92.86	0.52	2860620	30918	2468	1.681389
W14_bin.9	d__Bacteria;p_Bacteroidota;c__Bacteroidia;o__Chitinophagales;f__Saprospiraceae;g__M3007;s__	94.68	2.15	5620189	12880	4627	0.619905
W15_bin.0	d__Bacteria;p_Actinomycetota;c__Thermoleophilia;o__Solirubrobacterales;f__Solirubrobacteraceae;g__;s__	96.01	3.56	2998549	9424	2890	6.536986
W15_bin.4	d__Bacteria;p_Bacteroidota;c__Ignavibacteria;o__Ignavibacteriales;f__Ignavibacteriaceae;g__JADJEI01;s__	97.49	0.84	3579364	87207	3056	1.74331
W15_bin.1	d__Bacteria;p_Bacteroidota;c__Bacteroidia;o__Chitinophagales;f__Saprospiraceae;g__UBA3362;s__UBA3362 sp016710235	96.01	2.48	3169719	16200	2417	0.481363
W15_bin.11	d__Bacteria;p_Pseudomonadota;c__Gammaproteobacteria;o__Burkholderiales;f__Burkholderiaceae;g__JAEUPI01;s__JAEUPI01 sp016790175	96.96	2.47	4848333	16103	4643	1.246554
W15_bin.19	d__Bacteria;p_Gemmatimonadota;c__Gemmatimonadetes;o__Gemmatimonadales;f__GWC2-71-9;g__SPDF01;s__	95.95	4.65	2479149	10661	2431	0.819715
W15_bin.28	d__Bacteria;p_Pseudomonadota;c__Gammaproteobacteria;o__Burkholderiales;f__Thiobacillaceae;g__JACAED01;s__	97.6	4.15	2486846	25417	2589	0.810326
W15_bin.45	d__Bacteria;p_Bacteroidota;c__Bacteroidia;o__Chitinophagales;f__UBA10324;g__JACCZZ01;s__	91.53	4.98	3783094	11337	2948	0.475267
W15_bin.48	d__Bacteria;p_Actinomycetota;c__Acidimicrobiia;o__;f__;g__;s__	90.6	4.7	2599723	7104	2605	0.502129
W15_bin.53	d__Bacteria;p_Pseudomonadota;c__Gammaproteobacteria;o__Burkholderiales;f__Burkholderiaceae;g__JAABQG01;s__	90.61	2.99	3650581	21286	3482	0.940047
W15_bin.63	d__Bacteria;p_Acidobacteriota;c__Blastocatellia;o__Pyrinomonadales;f__Pyrinomonadaceae;g__OLB17;s__OLB17 sp016789265	94.87	1.76	3719969	38168	3399	0.696146
W15_bin.67	d__Bacteria;p_Actinomycetota;c__Acidimicrobiia;o__Acidimicrobiales;f__Ilumatobacteraceae;g__;s__	90.17	1.45	3339575	17012	3182	1.079798
W15_bin.68	d__Bacteria;p_Actinomycetota;c__Acidimicrobiia;o__Acidimicrobiales;f__JAAYBP01;g__JAAZBK01;s__	92.59	1.28	3158527	17722	2918	0.624499
W15_bin.69	d__Bacteria;p_Bacteroidota;c__Bacteroidia;o__Chitinophagales;f__Saprospiraceae;g__UBA3362;s__UBA3362 sp016787575	97.85	0	3468260	114581	2710	1.302579
W15_bin.80	d__Bacteria;p_Bacteroidota;c__Bacteroidia;o__Flavobacteriales;f__PHOS-HE28;g__PHOS-HE28;s__PHOS-HE28 sp018267155	95.43	0.77	3951648	32464	3357	1.068584
W16_bin.025	d__Bacteria;p_Spirochaetota;c__Leptospirae;o__Turneriellales;f__Turneriellaceae;g__Turneriella;s__Turneriella parva	95.51	1.12	4215570	152344	3961	2.433583
W16_bin.27	d__Bacteria;p_Chloroflexota;c__Anaerolineae;o__Anaerolineales;f__Anaerolineaceae;g__49-20;s__49-20 sp012517865	91.82	4.73	2152260	115269	1879	2.357034
W16_bin.1	d__Bacteria;p_Pseudomonadota;c__Gammaproteobacteria;o__Burkholderiales;f__Burkholderiaceae;g__;s__	90.55	2.65	3069706	7609	3133	0.81057
W16_bin.10	d__Bacteria;p_Bacteroidota;c__Bacteroidia;o__Chitinophagales;f__Chitinophagaceae;g__JJ008;s__	98.52	1.97	4306133	309578	3609	4.830432
W16_bin.106	d__Bacteria;p_Bacteroidota;c__Bacteroidia;o__Chitinophagales;f__JADIYW01;g__JADJSS01;s__	96.8	0	2939379	85643	2638	2.271581
W16_bin.109	d__Bacteria;p_Actinomycetota;c__Actinomycetia;o__Propionibacteriales;f__Propionibacteriaceae;g__Arachnia;s__Arachnia lapidicapta	94.85	1.23	2837345	14903	2801	5.887917
W16_bin.2	d__Bacteria;p_Bacteroidota;c__Bacteroidia;o__AKYH767;f__B-17BO;g__UBA4416;s__	96.67	0.71	3694967	56123	3306	17.102952
W16_bin.22	d__Bacteria;p_Gemmatimonadota;c__Gemmatimonadetes;o__Gemmatimonadales;f__GWC2-71-9;g__JABFSM01;s__	95.4	3.85	3151986	11897	3053	1.415071
W16_bin.25	d__Bacteria;p_Bacteroidota;c__Bacteroidia;o__Chitinophagales;f__Saprospiraceae;g__UBA2365;s__	92.45	0.26	3593919	10506	2927	0.764436
W16_bin.32	d__Bacteria;p_Bacteroidota;c__Bacteroidia;o__Cytophagales;f__Cyclobacteriaceae;g__ELB16-189;s__	97.9	0.12	4061425	55479	3579	0.980745
W16_bin.37	d__Bacteria;p_Pseudomonadota;c__Gammaproteobacteria;o__Burkholderiales;f__Burkholderiaceae;g__Polaromonas;s__	94.78	2.1	3139495	32241	3012	2.890394
W16_bin.38	d__Bacteria;p_Verrucomicrobiota;c__Verrucomicrobiae;o__Verrucomicrobiales;f__Verrucomicrobiaceae;g__Prosthecobacter;s__	95.74	3.06	6251230	16325	5487	0.918447
W16_bin.43	d__Bacteria;p_Gemmatimonadota;c__Gemmatimonadetes;o__Gemmatimonadales;f__Gemmatimonadaceae;g__SCN-70-22;s__	96.74	4.4	4965101	25690	4260	8.079148
W16_bin.45	d__Bacteria;p_Pseudomonadota;c__Alphaproteobacteria;o__Rhodobacterales;f__Rhodobacteraceae;g__DSPG01;s__	95.97	4.7	3377435	31186	3287	11.12186
W16_bin.46	d__Bacteria;p_Planctomycetota;c__Phycisphaerae;o__UBA1845;f__UTPLA1;g__;s__	100	2.38	4448220	73251	3644	1.35519
W16_bin.58	d__Bacteria;p_Verrucomicrobiota;c__Verrucomicrobiae;o__Pedosphaerales;f__SXQI01;g__;s__	90.02	2.36	6611050	9216	5876	0.739515
W16_bin.69	d__Bacteria;p_Pseudomonadota;c__Alphaproteobacteria;o__Rhizobiales;f__Devosiaceae;g__Devosia_A;s__	94.88	1.23	3506866	59362	3383	1.557314
W16_bin.70	d__Bacteria;p_Pseudomonadota;c__Gammaproteobacteria;o__Burkholderiales;f__SG8-41;g__Ga0077527;s__	95.91	4.47	3673376	17425	3692	0.959202
W16_bin.91	d__Bacteria;p_Bacteroidota;c__Bacteroidia;o__Chitinophagales;f__Chitinophagaceae;g__JAFDYH01;s__JAFDYH01 sp016787105	98.77	4.35	5969186	33447	5205	0.93633
W16_bin.94	d__Bacteria;p_Pseudomonadota;c__Alphaproteobacteria;o__Micropepsales;f__Micropepsaceae;g__Rhizomicrobium;s__	96.38	1.45	3380049	114549	3293	1.957972
W16_bin.95	d__Bacteria;p_Bacteroidota;c__Bacteroidia;o__Chitinophagales;f__Chitinophagaceae;g__JJ008;s__	96.55	1.64	4172452	33436	3753	4.60305
W1_bin.12	d__Bacteria;p_Nitrospirota;c__Nitrospiria;o__Nitrospirales;f__Nitrospiraceae;g__Nitrospira_F;s__	94.94	3.69	4064480	48506	4128	0.912703
W1_bin.14	d__Bacteria;p_Bacteroidota;c__Bacteroidia;o__Chitinophagales;f__UBA10324;g__JAFDYS01;s__JAFDYS01 sp018267315	95.07	1.23	4014756	34493	3314	1.33603
W1_bin.17	d__Bacteria;p_Gemmatimonadota;c__Gemmatimonadetes;o__Gemmatimonadales;f__GWC2-71-9;g__SPDF01;s__	95	3.85	2858342	21116	2748	2.071121
W17_bin.28	d__Bacteria;p_Pseudomonadota;c__Gammaproteobacteria;o__Chromatiales;f__Chromatiaceae;g__M0108;s__	96.46	1.72	3803742	24866	3495	1.553713
W17_bin.33	d__Bacteria;p_Actinomycetota;c__Acidimicrobiia;o__Acidimicrobiales;f__JAAYBP01;g__JAAZBK01;s__JAAZBK01 sp016702505	90.97	0.85	2962732	22627	2800	1.315617
W18_bin.0	d__Bacteria;p_Actinomycetota;c__Acidimicrobiia;o__Acidimicrobiales;f__JAEUJM01;g__JAEUJM01;s__	91.45	4.59	6302132	46771	5542	17.164943
W18_bin.4	d__Bacteria;p_Pseudomonadota;c__Gammaproteobacteria;o__Burkholderiales;f__Burkholderiaceae;g__JADJWR01;s__	97.63	2.87	3670073	8969	3618	2.545218
W18_bin.34	d__Bacteria;p_Chloroflexota;c__Anaerolineae;o__Caldilineales;f__Caldilineaceae;g__;s__	90.99	2.83	5039050	7826	4327	0.758298
W18_bin.48	d__Bacteria;p_Pseudomonadota;c__Gammaproteobacteria;o__Competibacterales;f__Competibacteraceae;g__Contendobacter;s__	93.08	2.52	3566433	11865	3491	0.783
W18_bin.9	d__Bacteria;p_Pseudomonadota;c__Gammaproteobacteria;o__Burkholderiales;f__Burkholderiaceae;g__JAEUPI01;s__JAEUPI01 sp016790175	95.53	2.45	4920208	8495	4782	1.055226
W19_bin.4	d__Bacteria;p_Bacteroidota;c__Bacteroidia;o__Chitinophagales;f__Chitinophagaceae;g__JJ008;s__JJ008 sp016720745	95.37	2.65	4352355	13819	3703	1.5333515
W19_bin.33	d__Bacteria;p_Actinomycetota;c__Actinomycetia;o__Actinomycetales;f__Dermatophilaceae;g__GCA-2748155;s__GCA-2748155 sp016710645	92.26	4.14	3155106	10619	2967	1.394035
W19_bin.60	d__Bacteria;p_Bacteroidota;c__Bacteroidia;o__AKYH767-A;f__2013-40CM-41-45;g__JADKJP01;s__	97.86	1.11	3908460	93118	3053	0.957785
W19_bin.68	d__Bacteria;p_Bacteroidota;c__Bacteroidia;o__Chitinophagales;f__Saprospiraceae;g__JADJLQ01;s__JADJLQ01 sp016709995	91.32	1.76	4687287	10111	3854	0.414842
W19_bin.75	d__Bacteria;p_Pseudomonadota;c__Gammaproteobacteria;o__Burkholderiales;f__Rhodocyclaceae;g__Azonexus;s__Azonexus sp002396525	95.58	3.77	3721864	28930	3585	3.963925
W19_bin.8	d__Bacteria;p_Actinomycetota;c__Acidimicrobiia;o__Acidimicrobiales;f__Ilumatobacteraceae;g__UBA668;s__	90.72	4.8	3174203	9579	3164	0.701919
W20_bin.22	d__Bacteria;p_Actinomycetota;c__Acidimicrobiia;o__;f__;g__;s__	96.2	3.85	2873194	10594	2841	0.577085
W20_bin.17	d__Bacteria;p_Acidobacteriota;c__Blastocatellia;o__Pyrinomonadales;f__Pyrinomonadaceae;g__OLB17;s__	94.87	0	2906031	103439	2682	1.428846
W20_bin.28	d__Bacteria;p_Actinomycetota;c__Acidimicrobiia;o__Acidimicrobiales;f__JAAYBP01;g__JAAZBK01;s__	94.4	1.71	3274531	36093	3016	0.931331
W20_bin.31	d__Bacteria;p_Chloroflexota;c__Chloroflexia;o__Thermomicrobiales;f__UBA6265;g__JACCXM01;s__	90.72	0.94	5809156	52598	5313	0.891265
W20_bin.43	d__Bacteria;p_Pseudomonadota;c__Gammaproteobacteria;o__Burkholderiales;f__Burkholderiaceae;g__Giesbergeria;s__Giesbergeria metamorpha	97.34	1.76	3378959	23832	3085	0.71577
W20_bin.64	d__Bacteria;p_Actinomycetota;c__Thermoleophilia;o__Solirubrobacterales;f__Solirubrobacteraceae;g__Baekduia;s__	95.3	0.85	2408993	29762	2392	1.280234
W2_bin.0	d__Bacteria;p_Acidobacteriota;c__Blastocatellia;o__Pyrinomonadales;f__Pyrinomonadaceae;g__OLB17;s__OLB17 sp018269005	95.73	1.76	3403377	200822	3121	4.294184
W2_bin.20	d__Bacteria;p_Acidobacteriota;c__Blastocatellia;o__RBC074;f__RBC074;g__JADJXM01;s__	92.31	1.71	5728567	14258	4666	0.348933
W2_bin.8	d__Bacteria;p_Nitrospirota;c__Nitrospiria;o__Nitrospirales;f__Nitrospiraceae;g__;s__	94.94	3.74	4011809	16306	4030	1.418692
W2_bin.34	d__Bacteria;p_Chloroflexota;c__Anaerolineae;o__Thermoflexales;f__J036;g__;s__	94.55	3.64	4149688	63452	3555	1.441197
W2_bin.4	d__Bacteria;p_Actinomycetota;c__Acidimicrobiia;o__IMCC26256;f__IMCC26256;g__JAENVU01;s__	95.73	2.23	3754906	22076	3644	1.546608
W2_bin.48	d__Bacteria;p_Bacteroidota;c__Bacteroidia;o__Chitinophagales;f__Chitinophagaceae;g__Ferruginibacter;s__Ferruginibacter sp018266715	96.41	1.11	2737368	32900	2386	3.280105
W2_bin.53	d__Bacteria;p_Pseudomonadota;c__Gammaproteobacteria;o__Burkholderiales;f__Nitrosomonadaceae;g__Nitrosomonas;s__	98.36	3.13	2536039	16015	2357	0.62108
W2_bin.58	d__Bacteria;p_Armatimonadota;c__Fimbriimonadia;o__Fimbriimonadales;f__ATM1;g__;s__	92.28	1.85	2547570	36092	2433	0.548739
W2_bin.60	d__Bacteria;p_Bacteroidota;c__Bacteroidia;o__Flavobacteriales;f__PHOS-HE28;g__PHOS-HE28;s__PHOS-HE28 sp018267155	96.72	2.15	3891030	33281	3278	1.38987
W2_bin.68	d__Bacteria;p_Acidobacteriota;c__Blastocatellia;o__Pyrinomonadales;f__Pyrinomonadaceae;g__OLB17;s__OLB17 sp016789265	96.58	1.76	3910886	185020	3555	2.075407
W2_bin.69	d__Bacteria;p_Cyanobacteria;c__Vampirovibrionia;o__Obscuribacterales;f__Obscuribacteraceae;g__;s__	94.02	3.56	7297922	106890	5741	0.894427
W2_bin.79	d__Bacteria;p_Acidobacteriota;c__Blastocatellia;o__Pyrinomonadales;f__Pyrinomonadaceae;g__OLB17;s__	94.87	0.91	3670097	87331	3245	0.64545
W2_bin.84	d__Bacteria;p_Acidobacteriota;c__Blastocatellia;o__UBA7656;f__JADIYM01;g__JADIYM01;s__	93.16	3.85	4919731	9664	4239	0.579432
W2_bin.85	d__Bacteria;p_Gemmatimonadota;c__Gemmatimonadetes;o__Gemmatimonadales;f__Gemmatimonadaceae;g__JABAQJ01;s__	98.9	3.3	5549498	40281	4778	0.909544
W3_bin.10	d__Bacteria;p_Bacteroidota;c__Bacteroidia;o__Chitinophagales;f__Chitinophagaceae;g__JJ008;s__JJ008 sp002069045	92.21	1.86	2882689	16262	2549	1.193851
W3_bin.72	d__Bacteria;p_Bacteroidota;c__Kapabacteria;o__OLB7;f__OLB7;g__OLB7;s__OLB7 sp016788565	90.18	2.05	3672949	4540	3071	0.379171
W3_bin.104	d__Bacteria;p_Pseudomonadota;c__Gammaproteobacteria;o__Burkholderiales;f__Rhodocyclaceae;g__SSSZ01;s__SSSZ01 sp009469685	94.92	1.79	3321140	19862	3243	0.970633
W3_bin.107	d__Bacteria;p_Bacteroidota;c__Bacteroidia;o__Cytophagales;f__Cyclobacteriaceae;g__ELB16-189;s__ELB16-189 sp003504855	95.49	1.19	3988675	86065	3509	1.143383
W3_bin.17	d__Bacteria;p_Bacteroidota;c__Bacteroidia;o__AKYH767-A;f__OLB10;g__OLB10;s__OLB10 sp016699635	96.19	0.95	3004996	136171	2475	1.543467
W3_bin.19	d__Bacteria;p_Bacteroidota;c__Bacteroidia;o__Chitinophagales;f__Saprospiraceae;g__JADKGY01;s__	91.5	3.96	3718056	10720	3111	0.504286
W3_bin.23	d__Bacteria;p_Bdellovibrionota;c__UBA2361;o__UBA2361;f__UBA2361;g__;s__	98.28	3.92	2885079	33555	2629	0.538413
W3_bin.29	d__Bacteria;p_Bacteroidota;c__Bacteroidia;o__Chitinophagales;f__Chitinophagaceae;g__JJ008;s__	95.71	4.21	3609208	17901	3141	0.581062
W3_bin.4	d__Bacteria;p_Pseudomonadota;c__Gammaproteobacteria;o__Methylococcales;f__Methylococcaceae;g__UBA6136;s__	91.45	3.95	3404717	7897	3247	0.552451
W3_bin.46	d__Bacteria;p_Pseudomonadota;c__Gammaproteobacteria;o__Chromatiales;f__Chromatiaceae;g__;s__	94.35	3.04	3426183	9466	3217	0.545637
W3_bin.50	d__Bacteria;p_Elusimicrobiota;c__Elusimicrobia;o__F11;f__FEN-1173;g__JADKHR01;s__	96.63	1.12	2348168	62545	1998	0.922286
W3_bin.56	d__Bacteria;p_Planctomycetota;c__Planctomycetia;o__Pirellulales;f__PNKZ01;g__PNKZ01;s__	94.62	4.02	6305751	13707	5149	0.522268
W3_bin.6	d__Bacteria;p_Bacteroidota;c__Bacteroidia;o__Chitinophagales;f__Saprospiraceae;g__UBA3362;s__UBA3362 sp016787575	97.99	0.74	3255020	57369	2574	0.681212
W3_bin.61	d__Bacteria;p_Nitrospirota;c__Nitrospiria;o__Nitrospirales;f__Nitrospiraceae;g__Nitrospira_A;s__Nitrospira_A sp009594855	95.85	4.09	3869568	41607	3785	1.02888
W3_bin.63	d__Bacteria;p_Bacteroidota;c__Bacteroidia;o__Chitinophagales;f__Chitinophagaceae;g__Ferruginibacter;s__Ferruginibacter sp018266715	96.55	1.97	2833205	19179	2481	0.525579
W3_bin.64	d__Bacteria;p_Pseudomonadota;c__Alphaproteobacteria;o__Caulobacterales;f__TH1-2;g__Terricaulis;s__	90.91	4.58	3231704	13784	3417	1.344986
W3_bin.66	d__Bacteria;p_Pseudomonadota;c__Gammaproteobacteria;o__Competibacterales;f__Competibacteraceae;g__Competibacter_A;s__	90.76	1.44	3648059	12771	3358	1.703854
W3_bin.68	d__Bacteria;p_Actinomycetota;c__Actinomycetia;o__Nanopelagicales;f__UBA10799;g__;s__	93.24	3.51	2894273	16319	2667	2.004339
W3_bin.7	d__Bacteria;p_Armatimonadota;c__Fimbriimonadia;o__Fimbriimonadales;f__Fimbriimonadaceae;g__UBA2391;s__	93.98	1.39	2679811	25918	2559	1.310137
W3_bin.70	d__Bacteria;p_Actinomycetota;c__Actinomycetia;o__Mycobacteriales;f__Mycobacteriaceae;g__Mycobacterium;s__	95.65	4.98	4945841	20420	4856	2.3306
W3_bin.80	d__Bacteria;p_Bacteroidota;c__Bacteroidia;o__Chitinophagales;f__UBA10324;g__JACCZZ01;s__	94.09	2.16	3925067	14650	3016	0.534107
W3_bin.90	d__Bacteria;p_Actinomycetota;c__Acidimicrobiia;o__Acidimicrobiales;f__Ilumatobacteraceae;g__;s__	92.64	4.7	3416383	11897	3306	1.384607
W3_bin.95	d__Bacteria;p_Bacteroidota;c__Bacteroidia;o__Chitinophagales;f__Chitinophagaceae;g__Ferruginibacter;s__Ferruginibacter sp003455235	96.12	1.66	3671229	30947	3231	0.543933
W4_bin.020	d__Bacteria;p_Pseudomonadota;c__Gammaproteobacteria;o__Chromatiales;f__Chromatiaceae;g__M0108;s__	96.38	0.34	4125643	53818	3743	1.056962
W4_bin.03	d__Bacteria;p_Bacteroidota;c__Bacteroidia;o__Chitinophagales;f__Chitinophagaceae;g__Ferruginibacter;s__Ferruginibacter sp018266715	99.01	1.23	2954524	33970	2545	3.801211
W4_bin.7	d__Bacteria;p_Bacteroidota;c__Bacteroidia;o__Chitinophagales;f__Saprospiraceae;g__;s__	98.02	0	3618590	257690	2990	1.881538
W4_bin.12	d__Bacteria;p_Actinomycetota;c__Acidimicrobiia;o__Acidimicrobiales;f__JAAYBP01;g__JAAZBK01;s__	94.87	2.56	3297346	36512	3011	1.507686
W4_bin.16	d__Bacteria;p_Bacteroidota;c__Ignavibacteria;o__Ignavibacteriales;f__Ignavibacteriaceae;g__JADJEI01;s__	97.49	0.56	3361522	62358	2860	4.025451
W4_bin.18	d__Bacteria;p_Pseudomonadota;c__Gammaproteobacteria;o__Methylococcales;f__Methylomonadaceae;g__Methylosarcina;s__	97.42	2.07	3698423	14466	3337	0.676434
W4_bin.20	d__Bacteria;p_Bacteroidota;c__Bacteroidia;o__AKYH767-A;f__2013-40CM-41-45;g__CAINVI01;s__CAINVI01 sp016713765	90.48	2.86	3098200	19507	2600	1.206442
W4_bin.3	d__Bacteria;p_Bacteroidota;c__Bacteroidia;o__Chitinophagales;f__Chitinophagaceae;g__UTBCD1;s__UTBCD1 sp018267515	98.03	2.38	3329827	55426	2855	3.052913
W4_bin.40	d__Bacteria;p_Bacteroidota;c__Bacteroidia;o__Chitinophagales;f__Chitinophagaceae;g__JJ008;s__JJ008 sp002069045	94.94	3.08	3236284	16136	2837	0.707879
W4_bin.43	d__Bacteria;p_Pseudomonadota;c__Gammaproteobacteria;o__Xanthomonadales;f__Xanthomonadaceae;g__Thermomonas;s__Thermomonas sp018241065	92.5	4.73	2331256	9118	2274	0.723078
W4_bin.62	d__Bacteria;p_Actinomycetota;c__Acidimicrobiia;o__Acidimicrobiales;f__Microtrichaceae;g__AWTP1-35;s__	95.99	2.56	3503652	17627	3324	1.100777
W4_bin.9	d__Bacteria;p_Actinomycetota;c__Acidimicrobiia;o__Acidimicrobiales;f__Microtrichaceae;g__Microthrix;s__Microthrix parvicella	95.73	0.85	3998751	58159	3732	6.020339
W5_bin.0	d__Bacteria;p_Pseudomonadota;c__Gammaproteobacteria;o__Burkholderiales;f__Methylophilaceae;g__Methylophilus;s__	92.95	1.71	2055341	28215	1996	17.002375
W5_bin.15	d__Bacteria;p_Myxococcota;c__Polyangia;o__Haliangiales;f__Haliangiaceae;g__JABFXX01;s__	91.4	3.73	9658948	16957	8776	1.108725
W5_bin.18	d__Bacteria;p_Bacteroidota;c__Bacteroidia;o__AKYH767-A;f__2013-40CM-41-45;g__CAINVI01;s__CAINVI01 sp016713765	91.19	2.8	3168538	14540	2682	0.830313
W5_bin.40	d__Bacteria;p_Pseudomonadota;c__Gammaproteobacteria;o__Xanthomonadales;f__Rhodanobacteraceae;g__Dokdonella;s__Dokdonella sp016712865	91.25	3.49	3339591	12286	2939	1.203469
W5_bin.57	d__Bacteria;p_Bacteroidota;c__Bacteroidia;o__Chitinophagales;f__Saprospiraceae;g__UBA3362;s__UBA3362 sp016713905	98.02	2.5	4500005	37033	3625	0.912122
W5_bin.59	d__Bacteria;p_Bacteroidota;c__Bacteroidia;o__Chitinophagales;f__BACL12;g__UBA7236;s__	91.11	2.52	3951672	8758	3220	0.646047
W5_bin.6	d__Bacteria;p_Pseudomonadota;c__Gammaproteobacteria;o__Chromatiales;f__Chromatiaceae;g__M0108;s__	93.98	3.54	4077375	20496	3775	1.382406
W5_bin.61	d__Bacteria;p_Actinomycetota;c__Acidimicrobiia;o__Acidimicrobiales;f__Ilumatobacteraceae;g__UBA668;s__UBA668 sp002299395	96.49	4.08	4283991	20155	4169	1.510378
W5_bin.70	d__Bacteria;p_Bacteroidota;c__Bacteroidia;o__Chitinophagales;f__Chitinophagaceae;g__Ferruginibacter;s__	97.04	0.74	3659901	77404	3159	1.034436
W6_bin.0	d__Bacteria;p_Bacteroidota;c__Ignavibacteria;o__Ignavibacteriales;f__Ignavibacteriaceae;g__JADJEI01;s__	96.93	1.12	3466577	43262	2970	3.40516
W6_bin.3	d__Bacteria;p_Bacteroidota;c__Bacteroidia;o__AKYH767-A;f__OLB10;g__OLB10;s__OLB10 sp016699635	100	1.38	3381461	239014	2767	2.071901
W6_bin.4	d__Bacteria;p_Actinomycetota;c__Acidimicrobiia;o__Acidimicrobiales;f__Microtrichaceae;g__JADJBW01;s__JADJBW01 sp016703525	94.87	3.28	3983093	13510	3795	2.780445
W6_bin.5	d__Bacteria;p_Pseudomonadota;c__Gammaproteobacteria;o__Chromatiales;f__Chromatiaceae;g__M0108;s__	95.03	4.28	3985906	18460	3724	1.53468
W6_bin.6	d__Bacteria;p_Actinomycetota;c__Acidimicrobiia;o__Acidimicrobiales;f__Ilumatobacteraceae;g__UBA668;s__UBA668 sp002299395	95.01	2.73	4101756	21483	3934	1.54341
W6_bin.24	d__Bacteria;p_Bacteroidota;c__Bacteroidia;o__Chitinophagales;f__Chitinophagaceae;g__Ferruginibacter;s__Ferruginibacter sp018266715	96.22	0.99	2797309	37638	2400	1.152714
W6_bin.28	d__Bacteria;p_Pseudomonadota;c__Alphaproteobacteria;o__Caulobacterales;f__TH1-2;g__Terricaulis;s__	93.82	4.23	3324061	14978	3493	1.327002
W6_bin.31	d__Bacteria;p_Bacteroidota;c__Bacteroidia;o__Chitinophagales;f__Saprospiraceae;g__JADKGY01;s__	96.04	1.11	5206215	28067	3952	0.709853
W6_bin.40	d__Bacteria;p_Bacteroidota;c__Bacteroidia;o__Chitinophagales;f__BACL12;g__;s__	95.07	1.48	3519107	24879	2888	1.342025
W6_bin.41	d__Bacteria;p_Chloroflexota;c__Anaerolineae;o__Anaerolineales;f__EnvOPS12;g__UBA12294;s__	99.09	1.09	3961063	95293	3630	0.99725
W6_bin.78	d__Bacteria;p_Bacteroidota;c__Ignavibacteria;o__SJA-28;f__B-1AR;g__JADJAH01;s__	94.54	1.28	4360443	22317	3362	0.6728
W6_bin.88	d__Bacteria;p_Bacteroidota;c__Bacteroidia;o__Chitinophagales;f__Saprospiraceae;g__UBA3362;s__UBA3362 sp016787575	98.35	0	3467806	155883	2737	1.208776
