# Supplementary material for: The universal accumulation of p-aminophenol during the microbial degradation of analgesic and antipyretic acetaminophen in WWTPs: a novel metagenomic perspective
Source: Microbiome. 2025 Mar 7;13:68. doi: 10.1186/s40168-025-02065-2 (PMC11887370; doi:10.1186/s40168-025-02065-2)
Supplement: Supplementary file 4 — Additional file 3: Table S5. Detailed sequence and annotation information used in the phylogenetic tree [file 40168_2025_2065_MOESM3_ESM.xlsx]

## Sheet: annotation 1
Amidases	Group	WWTP
W8_k141_19210_4	A	W8
W8_k141_366390_4	A	W8
W7_k141_1130762_3	A	W7
W5_k141_837406_1	A	W5
W2_k141_751663_9	A	W2
W2_k141_1088607_3	A	W2
W19_k141_1819618_1	A	W19
W19_k141_1818728_2	A	W19
W16_k141_208635_1	A	W16
W16_k141_802014_29	A	W16
W16_k141_380815_46	A	W16
W16_k141_125394_2	A	W16
W16_k141_867202_43	A	W16
W16_k141_491042_2	A	W16
W16_k141_308347_2	A	W16
W14_k141_532026_3	A	W14
W14_k141_768204_1	A	W14
W14_k141_156325_6	A	W14
W13_k141_978518_5	A	W13
W11_k141_1148158_12	A	W11
W9_k141_364660_8	B	W9
W9_k141_1165622_1	B	W9
W9_k141_513375_2	B	W9
W7_k141_704166_3	B	W7
W7_k141_858417_9	B	W7
W7_k141_68898_14	B	W7
W7_k141_648884_14	B	W7
W7_k141_796130_1	B	W7
W7_k141_842180_1	B	W7
W6_k141_1618889_5	B	W6
W6_k141_1006343_3	B	W6
W6_k141_1518547_1	B	W6
W6_k141_876786_4	B	W6
W5_k141_913805_2	B	W5
W5_k141_863187_7	B	W5
W5_k141_1207579_2	B	W5
W5_k141_1045355_1	B	W5
W5_k141_500577_54	B	W5
W4_k141_1008156_7	B	W4
W4_k141_680531_5	B	W4
W4_k141_617806_13	B	W4
W4_k141_570054_7	B	W4
W4_k141_267474_9	B	W4
W4_k141_602567_1	B	W4
W4_k141_669259_1	B	W4
W3_k141_968096_2	B	W3
W3_k141_1272499_1	B	W3
W3_k141_1030940_3	B	W3
W3_k141_1151840_7	B	W3
W3_k141_932535_1	B	W3
W3_k141_1344568_2	B	W3
W3_k141_341686_2	B	W3
W3_k141_457633_1	B	W3
W3_k141_298523_19	B	W3
W3_k141_753112_21	B	W3
W3_k141_812266_19	B	W3
W3_k141_357164_7	B	W3
W3_k141_1035974_18	B	W3
W3_k141_141237_1	B	W3
W20_k141_636532_1	B	W20
W20_k141_829693_67	B	W20
W20_k141_1535239_1	B	W20
W20_k141_183956_3	B	W20
W20_k141_1162136_7	B	W20
W20_k141_706514_2	B	W20
W2_k141_1748331_2	B	W2
W2_k141_295564_2	B	W2
W2_k141_1206408_1	B	W2
W19_k141_1045960_18	B	W19
W19_k141_1819602_1	B	W19
W19_k141_459075_2	B	W19
W19_k141_635459_1	B	W19
W19_k141_1106738_1	B	W19
W19_k141_1736736_6	B	W19
W19_k141_965711_14	B	W19
W19_k141_1876460_3	B	W19
W18_k141_239893_1	B	W18
W18_k141_98910_2	B	W18
W18_k141_235074_1	B	W18
W18_k141_84598_6	B	W18
W18_k141_428397_1	B	W18
W17_k141_785868_1	B	W17
W17_k141_473170_1	B	W17
W16_k141_773007_13	B	W16
W16_k141_176627_1	B	W16
W16_k141_445924_2	B	W16
W16_k141_730308_4	B	W16
W16_k141_795331_1	B	W16
W16_k141_225861_2	B	W16
W16_k141_671976_22	B	W16
W16_k141_576463_31	B	W16
W16_k141_622328_1	B	W16
W16_k141_820428_3	B	W16
W16_k141_126534_19	B	W16
W16_k141_208467_22	B	W16
W15_k141_856886_2	B	W15
W15_k141_54758_2	B	W15
W15_k141_657492_1	B	W15
W15_k141_805543_1	B	W15
W15_k141_810312_1	B	W15
W15_k141_180264_6	B	W15
W15_k141_885756_1	B	W15
W15_k141_1479660_1	B	W15
W15_k141_931034_1	B	W15
W15_k141_1566525_1	B	W15
W15_k141_1324261_1	B	W15
W15_k141_1126705_4	B	W15
W15_k141_1089881_3	B	W15
W15_k141_1707714_7	B	W15
W15_k141_1462086_4	B	W15
W15_k141_844589_4	B	W15
W15_k141_603159_3	B	W15
W15_k141_241370_1	B	W15
W14_k141_1583684_22	B	W14
W14_k141_1008990_18	B	W14
W14_k141_933931_2	B	W14
W14_k141_586237_2	B	W14
W14_k141_888315_66	B	W14
W14_k141_472044_6	B	W14
W13_k141_994944_4	B	W13
W13_k141_573025_2	B	W13
W13_k141_506747_19	B	W13
W13_k141_903331_8	B	W13
W12_k141_1566831_2	B	W12
W12_k141_525733_1	B	W12
W12_k141_1217915_37	B	W12
W12_k141_1495719_1	B	W12
W12_k141_439794_38	B	W12
W12_k141_600323_1	B	W12
W12_k141_797885_23	B	W12
W12_k141_1638267_5	B	W12
W12_k141_1601003_2	B	W12
W12_k141_115062_2	B	W12
W11_k141_1038555_2	B	W11
W11_k141_576494_40	B	W11
W11_k141_51108_45	B	W11
W11_k141_912687_2	B	W11
W11_k141_897101_9	B	W11
W10_k141_60012_16	B	W10
W10_k141_517448_5	B	W10
W10_k141_483258_3	B	W10
W10_k141_1352239_11	B	W10
W10_k141_1300049_9	B	W10
W10_k141_316923_3	B	W10
W10_k141_1574287_11	B	W10
W10_k141_140935_1	B	W10
W1_k141_277690_4	B	W1
W1_k141_719048_1	B	W1
W1_k141_1063927_3	B	W1
W1_k141_1333813_1	B	W1
W1_k141_378431_1	B	W1
W1_k141_1004911_28	B	W1
W9_k141_1417490_5	C	W9
W9_k141_1526717_1	C	W9
W9_k141_1122812_27	C	W9
W9_k141_80961_1	C	W9
W9_k141_4049_2	C	W9
W9_k141_1380900_1	C	W9
W9_k141_104602_2	C	W9
W9_k141_1512735_3	C	W9
W9_k141_723516_2	C	W9
W9_k141_1622854_1	C	W9
W9_k141_736500_3	C	W9
W9_k141_700456_3	C	W9
W9_k141_258512_8	C	W9
W9_k141_1046565_2	C	W9
W9_k141_364566_2	C	W9
W9_k141_552927_1	C	W9
W8_k141_38368_3	C	W8
W8_k141_5105_7	C	W8
W8_k141_1114044_2	C	W8
W8_k141_982460_3	C	W8
W8_k141_874540_8	C	W8
W7_k141_958558_2	C	W7
W7_k141_786497_1	C	W7
W6_k141_1526945_27	C	W6
W6_k141_1003716_15	C	W6
W6_k141_818244_3	C	W6
W6_k141_13661_7	C	W6
W6_k141_550032_1	C	W6
W5_k141_200552_1	C	W5
W5_k141_944949_3	C	W5
W5_k141_1161600_1	C	W5
W5_k141_377550_1	C	W5
W5_k141_161078_3	C	W5
W4_k141_561083_5	C	W4
W4_k141_514106_1	C	W4
W4_k141_650838_12	C	W4
W4_k141_935920_1	C	W4
W4_k141_700928_2	C	W4
W4_k141_1157407_3	C	W4
W4_k141_852256_14	C	W4
W3_k141_610094_4	C	W3
W3_k141_1334119_1	C	W3
W3_k141_33326_6	C	W3
W3_k141_326270_3	C	W3
W20_k141_1501554_6	C	W20
W20_k141_98630_4	C	W20
W20_k141_394094_7	C	W20
W20_k141_658088_1	C	W20
W20_k141_1394843_1	C	W20
W20_k141_907252_17	C	W20
W20_k141_660891_1	C	W20
W20_k141_584655_2	C	W20
W2_k141_1587160_1	C	W2
W2_k141_689897_8	C	W2
W2_k141_1800285_5	C	W2
W2_k141_288934_3	C	W2
W2_k141_1384720_2	C	W2
W2_k141_1426306_6	C	W2
W2_k141_1459182_3	C	W2
W2_k141_1186417_2	C	W2
W19_k141_981143_7	C	W19
W19_k141_69510_23	C	W19
W18_k141_60499_2	C	W18
W18_k141_386807_3	C	W18
W18_k141_185000_2	C	W18
W18_k141_511145_81	C	W18
W18_k141_665545_10	C	W18
W18_k141_535854_2	C	W18
W18_k141_104005_2	C	W18
W18_k141_505068_4	C	W18
W18_k141_557809_14	C	W18
W18_k141_620567_2	C	W18
W18_k141_898469_1	C	W18
W18_k141_41836_26	C	W18
W18_k141_1193307_1	C	W18
W18_k141_1047804_172	C	W18
W18_k141_109214_2	C	W18
W18_k141_1051924_2	C	W18
W17_k141_392714_1	C	W17
W17_k141_95741_1	C	W17
W17_k141_286790_6	C	W17
W16_k141_243577_32	C	W16
W16_k141_714823_24	C	W16
W16_k141_929137_14	C	W16
W16_k141_870051_2	C	W16
W15_k141_129899_4	C	W15
W15_k141_592101_28	C	W15
W15_k141_15109_9	C	W15
W15_k141_379001_1	C	W15
W15_k141_600155_1	C	W15
W15_k141_280763_3	C	W15
W15_k141_623690_3	C	W15
W15_k141_1207902_4	C	W15
W15_k141_1144641_16	C	W15
W15_k141_1015262_52	C	W15
W15_k141_950168_6	C	W15
W15_k141_168211_1	C	W15
W15_k141_245463_1	C	W15
W14_k141_540794_6	C	W14
W13_k141_1601516_1	C	W13
W13_k141_1539367_1	C	W13
W13_k141_1469503_1	C	W13
W12_k141_1439465_1	C	W12
W12_k141_2193949_1	C	W12
W12_k141_2134896_2	C	W12
W12_k141_200461_11	C	W12
W12_k141_1883873_6	C	W12
W12_k141_202423_1	C	W12
W11_k141_1325079_3	C	W11
W10_k141_1435076_1	C	W10
W10_k141_1091640_1	C	W10
W10_k141_836120_12	C	W10
W10_k141_903860_2	C	W10
W1_k141_1141519_2	C	W1
W1_k141_285422_1	C	W1
W1_k141_420869_44	C	W1
W1_k141_528499_4	C	W1
W1_k141_97231_1	C	W1
W1_k141_302614_2	C	W1
W1_k141_989943_2	C	W1
W1_k141_765279_1	C	W1
W1_k141_1394244_27	C	W1
W1_k141_171623_2	C	W1
W1_k141_562430_1	C	W1
W9_k141_26063_2	D	W9
W5_k141_901263_1	D	W5
W19_k141_1619819_8	D	W19
W19_k141_1517252_4	D	W19
W12_k141_335309_1	D	W12
W11_k141_824263_1	D	W11
W9_k141_1118111_1	E	W9
W9_k141_885013_3	E	W9
W7_k141_1491277_1	E	W7
W7_k141_622240_12	E	W7
W6_k141_609180_1	E	W6
W3_k141_1780300_2	E	W3
W3_k141_1322712_9	E	W3
W3_k141_1419196_3	E	W3
W3_k141_1089428_33	E	W3
W3_k141_1167555_1	E	W3
W20_k141_1656486_1	E	W20
W2_k141_86274_6	E	W2
W2_k141_1069118_2	E	W2
W2_k141_78782_3	E	W2
W19_k141_1646423_1	E	W19
W19_k141_1441901_2	E	W19
W16_k141_428399_18	E	W16
W16_k141_859757_79	E	W16
W16_k141_213775_2	E	W16
W15_k141_1224489_2	E	W15
W15_k141_141411_1	E	W15
W14_k141_186099_1	E	W14
W14_k141_376399_5	E	W14
W13_k141_810621_2	E	W13
W13_k141_1692273_1	E	W13
W13_k141_220435_7	E	W13
W12_k141_1659582_1	E	W12
W12_k141_500845_3	E	W12
W12_k141_1136437_7	E	W12
W12_k141_774586_7	E	W12
W11_k141_1092927_1	E	W11
W1_k141_1376953_1	E	W1
W1_k141_1512778_2	E	W1
W9_k141_732821_15	F	W9
W9_k141_1505858_1	F	W9
W9_k141_32005_6	F	W9
W9_k141_245071_2	F	W9
W9_k141_304480_1	F	W9
W9_k141_1101598_4	F	W9
W9_k141_507343_2	F	W9
W9_k141_552706_4	F	W9
W9_k141_553578_5	F	W9
W9_k141_1393156_12	F	W9
W9_k141_353918_2	F	W9
W9_k141_538096_12	F	W9
W9_k141_282691_1	F	W9
W9_k141_1217717_26	F	W9
W9_k141_758513_2	F	W9
W9_k141_1048238_6	F	W9
W9_k141_598019_2	F	W9
W9_k141_606169_45	F	W9
W9_k141_128494_2	F	W9
W9_k141_1096718_1	F	W9
W9_k141_1297619_2	F	W9
W9_k141_1212544_11	F	W9
W9_k141_387839_1	F	W9
W9_k141_1489384_1	F	W9
W9_k141_630141_1	F	W9
W9_k141_471685_2	F	W9
W9_k141_1248768_1	F	W9
W9_k141_1204002_8	F	W9
W9_k141_901940_5	F	W9
W9_k141_1418255_4	F	W9
W9_k141_554725_1	F	W9
W9_k141_1436576_1	F	W9
W9_k141_642488_3	F	W9
W9_k141_1313913_2	F	W9
W9_k141_821495_3	F	W9
W9_k141_334030_2	F	W9
W9_k141_1244766_3	F	W9
W9_k141_1253855_3	F	W9
W9_k141_1548978_3	F	W9
W9_k141_1528929_2	F	W9
W8_k141_802576_2	F	W8
W8_k141_854023_3	F	W8
W8_k141_691409_3	F	W8
W8_k141_337022_1	F	W8
W8_k141_71187_1	F	W8
W8_k141_391359_1	F	W8
W8_k141_580559_3	F	W8
W8_k141_1099750_2	F	W8
W8_k141_1056072_18	F	W8
W8_k141_745192_1	F	W8
W8_k141_351359_1	F	W8
W8_k141_30260_1	F	W8
W8_k141_396526_2	F	W8
W8_k141_290649_1	F	W8
W8_k141_1031605_2	F	W8
W8_k141_12888_1	F	W8
W8_k141_817814_1	F	W8
W8_k141_1105643_3	F	W8
W8_k141_816618_5	F	W8
W8_k141_705687_2	F	W8
W8_k141_1112602_13	F	W8
W8_k141_1038244_2	F	W8
W8_k141_767153_2	F	W8
W7_k141_1106984_5	F	W7
W7_k141_317496_1	F	W7
W7_k141_815531_1	F	W7
W7_k141_1064774_1	F	W7
W7_k141_1030800_15	F	W7
W7_k141_976103_1	F	W7
W7_k141_431541_5	F	W7
W7_k141_639517_1	F	W7
W7_k141_377328_34	F	W7
W7_k141_1206222_4	F	W7
W7_k141_50108_2	F	W7
W7_k141_581105_2	F	W7
W7_k141_53826_13	F	W7
W7_k141_1255128_11	F	W7
W7_k141_634362_2	F	W7
W7_k141_532244_2	F	W7
W7_k141_387686_1	F	W7
W7_k141_211799_1	F	W7
W7_k141_1212476_7	F	W7
W7_k141_1016080_11	F	W7
W7_k141_880005_2	F	W7
W7_k141_474406_1	F	W7
W7_k141_912682_2	F	W7
W7_k141_772340_3	F	W7
W7_k141_1310856_2	F	W7
W7_k141_1379149_1	F	W7
W7_k141_1101871_2	F	W7
W7_k141_250873_3	F	W7
W7_k141_693127_4	F	W7
W7_k141_1313120_1	F	W7
W7_k141_1359239_1	F	W7
W7_k141_392497_20	F	W7
W6_k141_46399_2	F	W6
W6_k141_1004879_2	F	W6
W6_k141_1165779_1	F	W6
W6_k141_60793_5	F	W6
W6_k141_969542_3	F	W6
W6_k141_614064_2	F	W6
W6_k141_933739_1	F	W6
W6_k141_161266_1	F	W6
W6_k141_1158193_2	F	W6
W6_k141_1001174_2	F	W6
W6_k141_1433389_1	F	W6
W6_k141_1533250_1	F	W6
W6_k141_605690_1	F	W6
W6_k141_1672642_1	F	W6
W6_k141_803362_3	F	W6
W6_k141_1391851_1	F	W6
W6_k141_665202_2	F	W6
W6_k141_1214577_1	F	W6
W6_k141_800975_1	F	W6
W6_k141_467527_1	F	W6
W6_k141_995309_2	F	W6
W6_k141_1520950_2	F	W6
W6_k141_1178112_1	F	W6
W6_k141_1462966_19	F	W6
W6_k141_755079_1	F	W6
W6_k141_1127722_3	F	W6
W6_k141_1451891_1	F	W6
W6_k141_1176385_4	F	W6
W6_k141_187646_1	F	W6
W5_k141_530471_2	F	W5
W5_k141_970786_8	F	W5
W5_k141_531029_1	F	W5
W5_k141_1072184_3	F	W5
W5_k141_409290_3	F	W5
W5_k141_168582_7	F	W5
W5_k141_1023369_3	F	W5
W5_k141_283191_9	F	W5
W5_k141_295352_6	F	W5
W5_k141_107220_2	F	W5
W5_k141_679607_2	F	W5
W5_k141_1140804_2	F	W5
W5_k141_425670_1	F	W5
W5_k141_767294_1	F	W5
W5_k141_888661_16	F	W5
W5_k141_321842_3	F	W5
W5_k141_723907_2	F	W5
W5_k141_628483_1	F	W5
W5_k141_155559_1	F	W5
W5_k141_1102905_1	F	W5
W4_k141_401069_2	F	W4
W4_k141_249381_2	F	W4
W4_k141_239806_1	F	W4
W4_k141_701762_6	F	W4
W4_k141_664927_7	F	W4
W4_k141_882180_4	F	W4
W4_k141_1230404_4	F	W4
W4_k141_1251342_8	F	W4
W4_k141_1151258_62	F	W4
W4_k141_98267_39	F	W4
W4_k141_667335_3	F	W4
W4_k141_546238_2	F	W4
W4_k141_704909_1	F	W4
W4_k141_549199_7	F	W4
W4_k141_1086032_1	F	W4
W4_k141_130940_1	F	W4
W4_k141_279416_23	F	W4
W4_k141_277549_1	F	W4
W4_k141_884678_4	F	W4
W4_k141_604683_1	F	W4
W4_k141_303291_3	F	W4
W4_k141_1301436_1	F	W4
W4_k141_1186891_3	F	W4
W4_k141_1219005_20	F	W4
W4_k141_516832_5	F	W4
W4_k141_20482_3	F	W4
W4_k141_645837_17	F	W4
W4_k141_1079478_7	F	W4
W4_k141_65768_6	F	W4
W4_k141_15921_11	F	W4
W4_k141_948455_5	F	W4
W4_k141_194586_3	F	W4
W4_k141_816567_6	F	W4
W4_k141_1299330_30	F	W4
W4_k141_121993_2	F	W4
W3_k141_926756_5	F	W3
W3_k141_1231756_4	F	W3
W3_k141_567830_1	F	W3
W3_k141_1436472_7	F	W3
W3_k141_890125_1	F	W3
W3_k141_1692961_1	F	W3
W3_k141_367529_6	F	W3
W3_k141_1706329_32	F	W3
W3_k141_719776_3	F	W3
W3_k141_617760_1	F	W3
W3_k141_330378_2	F	W3
W3_k141_1052406_1	F	W3
W3_k141_672895_13	F	W3
W3_k141_199586_1	F	W3
W3_k141_511166_3	F	W3
W3_k141_1532036_1	F	W3
W3_k141_1070558_1	F	W3
W3_k141_969493_5	F	W3
W3_k141_1680615_18	F	W3
W3_k141_441681_72	F	W3
W3_k141_343498_6	F	W3
W3_k141_1456010_7	F	W3
W3_k141_1504017_2	F	W3
W3_k141_652906_77	F	W3
W3_k141_1506283_2	F	W3
W3_k141_1680179_5	F	W3
W3_k141_1397348_33	F	W3
W3_k141_1446864_1	F	W3
W3_k141_510831_2	F	W3
W3_k141_346070_2	F	W3
W3_k141_1208277_4	F	W3
W3_k141_1756457_3	F	W3
W3_k141_892111_18	F	W3
W3_k141_1384358_4	F	W3
W3_k141_1687485_1	F	W3
W3_k141_1766072_1	F	W3
W20_k141_840376_7	F	W20
W20_k141_348029_2	F	W20
W20_k141_230601_44	F	W20
W20_k141_1129533_1	F	W20
W20_k141_1131291_14	F	W20
W20_k141_1131782_7	F	W20
W20_k141_1250968_4	F	W20
W20_k141_1197300_3	F	W20
W20_k141_1174841_4	F	W20
W20_k141_296123_1	F	W20
W20_k141_1520825_2	F	W20
W20_k141_61330_7	F	W20
W20_k141_550525_3	F	W20
W20_k141_909176_40	F	W20
W20_k141_501858_1	F	W20
W20_k141_415499_3	F	W20
W20_k141_1725761_1	F	W20
W20_k141_1180337_1	F	W20
W20_k141_1388911_2	F	W20
W20_k141_1189934_4	F	W20
W20_k141_879710_3	F	W20
W20_k141_862159_2	F	W20
W20_k141_261843_3	F	W20
W20_k141_1398779_2	F	W20
W20_k141_65119_7	F	W20
W20_k141_730683_1	F	W20
W20_k141_446239_10	F	W20
W20_k141_581519_6	F	W20
W20_k141_294060_3	F	W20
W20_k141_1329070_1	F	W20
W20_k141_208221_1	F	W20
W20_k141_768637_28	F	W20
W2_k141_1784171_3	F	W2
W2_k141_707111_2	F	W2
W2_k141_1637181_6	F	W2
W2_k141_236799_1	F	W2
W2_k141_301597_13	F	W2
W2_k141_921184_88	F	W2
W2_k141_1406630_1	F	W2
W2_k141_1708423_2	F	W2
W2_k141_1679598_1	F	W2
W2_k141_621358_1	F	W2
W2_k141_239747_34	F	W2
W2_k141_995923_3	F	W2
W2_k141_1186324_2	F	W2
W2_k141_578971_4	F	W2
W2_k141_1092160_6	F	W2
W2_k141_1595103_4	F	W2
W2_k141_1692110_1	F	W2
W2_k141_1377098_39	F	W2
W2_k141_637076_2	F	W2
W2_k141_1413844_1	F	W2
W2_k141_594634_1	F	W2
W2_k141_1256586_2	F	W2
W2_k141_745794_17	F	W2
W2_k141_529189_2	F	W2
W2_k141_718394_1	F	W2
W2_k141_600031_1	F	W2
W2_k141_834048_2	F	W2
W2_k141_1639042_6	F	W2
W2_k141_557722_2	F	W2
W2_k141_1263359_1	F	W2
W2_k141_1186081_2	F	W2
W2_k141_1111780_3	F	W2
W2_k141_934316_3	F	W2
W2_k141_578047_5	F	W2
W2_k141_663596_1	F	W2
W2_k141_1106053_5	F	W2
W2_k141_543101_5	F	W2
W2_k141_540806_50	F	W2
W2_k141_880583_7	F	W2
W2_k141_780023_2	F	W2
W2_k141_4643_13	F	W2
W2_k141_1160588_1	F	W2
W2_k141_1388210_25	F	W2
W2_k141_1571995_2	F	W2
W2_k141_93596_16	F	W2
W2_k141_1283637_1	F	W2
W2_k141_440336_3	F	W2
W2_k141_206869_1	F	W2
W2_k141_1146668_2	F	W2
W2_k141_1473763_4	F	W2
W2_k141_1742274_11	F	W2
W2_k141_488163_1	F	W2
W2_k141_878868_6	F	W2
W19_k141_1274182_3	F	W19
W19_k141_1197239_1	F	W19
W19_k141_1201187_1	F	W19
W19_k141_480693_12	F	W19
W19_k141_93956_1	F	W19
W19_k141_1332262_1	F	W19
W19_k141_41856_2	F	W19
W19_k141_1049903_3	F	W19
W19_k141_188304_3	F	W19
W19_k141_700869_3	F	W19
W19_k141_824605_1	F	W19
W19_k141_1184527_2	F	W19
W19_k141_1878422_1	F	W19
W19_k141_199469_1	F	W19
W19_k141_1101188_2	F	W19
W19_k141_1276817_6	F	W19
W19_k141_253582_3	F	W19
W19_k141_1506636_1	F	W19
W19_k141_1087885_4	F	W19
W19_k141_744017_3	F	W19
W19_k141_1716699_6	F	W19
W19_k141_359506_2	F	W19
W19_k141_1073925_7	F	W19
W19_k141_798833_6	F	W19
W19_k141_315512_3	F	W19
W19_k141_1388693_1	F	W19
W19_k141_1574576_5	F	W19
W19_k141_1755389_2	F	W19
W19_k141_1577538_11	F	W19
W19_k141_890941_2	F	W19
W19_k141_885503_1	F	W19
W18_k141_1209548_1	F	W18
W18_k141_1087193_5	F	W18
W18_k141_889760_2	F	W18
W18_k141_241279_1	F	W18
W18_k141_181663_14	F	W18
W18_k141_644462_7	F	W18
W18_k141_812836_2	F	W18
W18_k141_80652_1	F	W18
W18_k141_79755_2	F	W18
W18_k141_731388_11	F	W18
W18_k141_975416_2	F	W18
W18_k141_284764_4	F	W18
W18_k141_297568_2	F	W18
W18_k141_1135668_1	F	W18
W18_k141_340312_37	F	W18
W18_k141_126791_29	F	W18
W18_k141_468557_1	F	W18
W18_k141_1122266_1	F	W18
W18_k141_659166_6	F	W18
W18_k141_441313_1	F	W18
W18_k141_1013873_2	F	W18
W18_k141_840188_1	F	W18
W18_k141_451514_1	F	W18
W18_k141_69249_3	F	W18
W18_k141_1149208_2	F	W18
W18_k141_1186251_2	F	W18
W18_k141_299406_1	F	W18
W18_k141_800657_90	F	W18
W18_k141_384997_1	F	W18
W18_k141_299291_3	F	W18
W18_k141_716598_1	F	W18
W18_k141_918680_1	F	W18
W18_k141_348951_2	F	W18
W18_k141_188653_3	F	W18
W18_k141_662919_1	F	W18
W18_k141_396204_2	F	W18
W18_k141_98789_7	F	W18
W17_k141_524943_2	F	W17
W17_k141_551960_3	F	W17
W17_k141_40569_3	F	W17
W17_k141_222055_1	F	W17
W17_k141_587492_9	F	W17
W17_k141_457337_2	F	W17
W17_k141_338338_13	F	W17
W17_k141_266535_1	F	W17
W17_k141_219948_2	F	W17
W17_k141_463739_3	F	W17
W17_k141_587150_2	F	W17
W17_k141_141775_7	F	W17
W17_k141_672776_2	F	W17
W17_k141_42054_3	F	W17
W17_k141_2062_1	F	W17
W17_k141_765601_3	F	W17
W17_k141_766662_5	F	W17
W17_k141_219854_3	F	W17
W16_k141_256155_3	F	W16
W16_k141_616225_42	F	W16
W16_k141_34917_38	F	W16
W16_k141_297960_4	F	W16
W16_k141_379858_8	F	W16
W16_k141_693220_4	F	W16
W16_k141_660151_1	F	W16
W16_k141_944249_4	F	W16
W16_k141_394434_3	F	W16
W16_k141_857919_1	F	W16
W16_k141_71271_1	F	W16
W16_k141_459460_1	F	W16
W16_k141_677120_42	F	W16
W16_k141_62150_2	F	W16
W16_k141_743121_1	F	W16
W16_k141_632420_1	F	W16
W16_k141_516485_1	F	W16
W16_k141_457357_1	F	W16
W16_k141_247850_1	F	W16
W16_k141_720944_2	F	W16
W16_k141_449191_1	F	W16
W16_k141_847656_3	F	W16
W16_k141_227284_2	F	W16
W16_k141_669885_1	F	W16
W16_k141_489828_2	F	W16
W16_k141_146718_2	F	W16
W16_k141_382420_34	F	W16
W16_k141_967769_4	F	W16
W16_k141_358808_16	F	W16
W16_k141_730654_39	F	W16
W16_k141_598019_3	F	W16
W16_k141_707260_2	F	W16
W16_k141_189114_43	F	W16
W16_k141_449489_14	F	W16
W16_k141_269051_12	F	W16
W16_k141_75885_1	F	W16
W16_k141_201606_12	F	W16
W16_k141_859757_70	F	W16
W16_k141_910562_2	F	W16
W16_k141_473985_10	F	W16
W16_k141_601276_246	F	W16
W16_k141_488741_13	F	W16
W16_k141_25145_13	F	W16
W16_k141_598370_38	F	W16
W16_k141_511841_1	F	W16
W16_k141_207642_3	F	W16
W15_k141_1312960_3	F	W15
W15_k141_457006_4	F	W15
W15_k141_842324_4	F	W15
W15_k141_881822_1	F	W15
W15_k141_13595_5	F	W15
W15_k141_639436_1	F	W15
W15_k141_708089_2	F	W15
W15_k141_1648875_2	F	W15
W15_k141_1352596_1	F	W15
W15_k141_1682462_18	F	W15
W15_k141_1046014_8	F	W15
W15_k141_1072227_1	F	W15
W15_k141_1661129_2	F	W15
W15_k141_432592_3	F	W15
W15_k141_252705_2	F	W15
W15_k141_1453515_2	F	W15
W15_k141_861891_10	F	W15
W15_k141_855289_1	F	W15
W15_k141_861249_1	F	W15
W15_k141_477195_1	F	W15
W15_k141_296886_1	F	W15
W15_k141_946166_2	F	W15
W15_k141_1353631_1	F	W15
W15_k141_1585838_2	F	W15
W15_k141_639696_2	F	W15
W15_k141_911548_2	F	W15
W15_k141_1081807_2	F	W15
W15_k141_487882_1	F	W15
W15_k141_63536_15	F	W15
W15_k141_923202_15	F	W15
W15_k141_1317043_34	F	W15
W15_k141_1245000_1	F	W15
W15_k141_639929_2	F	W15
W15_k141_1629256_9	F	W15
W15_k141_1763162_3	F	W15
W15_k141_216595_3	F	W15
W15_k141_253488_1	F	W15
W15_k141_968727_2	F	W15
W15_k141_328646_9	F	W15
W15_k141_1597268_32	F	W15
W15_k141_517729_1	F	W15
W15_k141_745358_6	F	W15
W15_k141_667362_7	F	W15
W15_k141_1507721_2	F	W15
W15_k141_1614266_3	F	W15
W15_k141_623404_1	F	W15
W15_k141_1443618_4	F	W15
W15_k141_775796_28	F	W15
W15_k141_296973_4	F	W15
W15_k141_1735831_2	F	W15
W14_k141_471470_10	F	W14
W14_k141_332317_1	F	W14
W14_k141_927380_7	F	W14
W14_k141_932733_3	F	W14
W14_k141_1375987_2	F	W14
W14_k141_29348_2	F	W14
W14_k141_1189627_1	F	W14
W14_k141_543362_3	F	W14
W14_k141_976026_2	F	W14
W14_k141_581910_1	F	W14
W14_k141_64725_1	F	W14
W14_k141_725931_1	F	W14
W14_k141_1381276_1	F	W14
W14_k141_566052_21	F	W14
W14_k141_594874_1	F	W14
W14_k141_426702_6	F	W14
W14_k141_139607_2	F	W14
W14_k141_345058_4	F	W14
W14_k141_2508_1	F	W14
W14_k141_1492293_3	F	W14
W14_k141_736565_1	F	W14
W14_k141_412826_3	F	W14
W14_k141_708644_2	F	W14
W14_k141_777402_19	F	W14
W14_k141_1001781_2	F	W14
W14_k141_1246347_8	F	W14
W14_k141_173965_2	F	W14
W14_k141_1213926_6	F	W14
W14_k141_973392_2	F	W14
W14_k141_455328_1	F	W14
W14_k141_1265255_3	F	W14
W14_k141_1058078_2	F	W14
W14_k141_1230225_1	F	W14
W14_k141_876833_16	F	W14
W14_k141_658333_3	F	W14
W14_k141_1279414_2	F	W14
W14_k141_460467_3	F	W14
W13_k141_903810_1	F	W13
W13_k141_341320_1	F	W13
W13_k141_409787_1	F	W13
W13_k141_1002143_1	F	W13
W13_k141_66361_5	F	W13
W13_k141_513578_2	F	W13
W13_k141_711431_1	F	W13
W13_k141_1266113_1	F	W13
W13_k141_329671_3	F	W13
W13_k141_932434_9	F	W13
W13_k141_78506_2	F	W13
W13_k141_192830_1	F	W13
W13_k141_627477_2	F	W13
W13_k141_566919_1	F	W13
W13_k141_1638889_1	F	W13
W13_k141_135482_1	F	W13
W13_k141_147247_2	F	W13
W13_k141_1633506_7	F	W13
W13_k141_1408862_9	F	W13
W13_k141_1157386_5	F	W13
W13_k141_1128184_9	F	W13
W13_k141_226593_2	F	W13
W13_k141_1697404_11	F	W13
W13_k141_1136515_1	F	W13
W12_k141_1992342_2	F	W12
W12_k141_1708825_1	F	W12
W12_k141_189636_3	F	W12
W12_k141_1941579_1	F	W12
W12_k141_1608769_1	F	W12
W12_k141_1562041_4	F	W12
W12_k141_592643_1	F	W12
W12_k141_1998915_9	F	W12
W12_k141_605746_2	F	W12
W12_k141_1416407_2	F	W12
W12_k141_904388_3	F	W12
W12_k141_2305459_4	F	W12
W12_k141_1797996_2	F	W12
W12_k141_1480781_6	F	W12
W12_k141_1763699_1	F	W12
W12_k141_1788446_1	F	W12
W12_k141_1028248_6	F	W12
W12_k141_2163437_1	F	W12
W12_k141_77762_1	F	W12
W12_k141_1738329_1	F	W12
W12_k141_1684913_1	F	W12
W12_k141_772365_11	F	W12
W12_k141_725971_9	F	W12
W12_k141_2048406_1	F	W12
W12_k141_1525634_3	F	W12
W12_k141_1140100_2	F	W12
W12_k141_851004_4	F	W12
W12_k141_1340884_1	F	W12
W12_k141_1975752_2	F	W12
W12_k141_165346_2	F	W12
W12_k141_1523042_8	F	W12
W12_k141_468670_1	F	W12
W12_k141_1979906_10	F	W12
W12_k141_981639_3	F	W12
W12_k141_1391544_2	F	W12
W12_k141_162650_48	F	W12
W12_k141_503952_2	F	W12
W12_k141_1880883_8	F	W12
W12_k141_888395_6	F	W12
W12_k141_2219837_1	F	W12
W12_k141_942321_2	F	W12
W12_k141_1571189_1	F	W12
W12_k141_1855160_4	F	W12
W12_k141_1058400_1	F	W12
W12_k141_1995934_2	F	W12
W12_k141_1284944_22	F	W12
W12_k141_19328_4	F	W12
W12_k141_1176844_1	F	W12
W12_k141_1893133_1	F	W12
W12_k141_907128_5	F	W12
W12_k141_832858_4	F	W12
W12_k141_1470011_3	F	W12
W12_k141_362097_1	F	W12
W12_k141_401436_7	F	W12
W12_k141_2077039_2	F	W12
W12_k141_1381339_44	F	W12
W12_k141_35459_6	F	W12
W11_k141_1489354_1	F	W11
W11_k141_704784_1	F	W11
W11_k141_1239863_3	F	W11
W11_k141_1426506_5	F	W11
W11_k141_1205127_1	F	W11
W11_k141_148858_3	F	W11
W11_k141_631065_2	F	W11
W11_k141_833930_2	F	W11
W11_k141_943666_3	F	W11
W11_k141_689473_2	F	W11
W11_k141_116233_21	F	W11
W11_k141_210363_3	F	W11
W11_k141_869688_1	F	W11
W11_k141_882728_1	F	W11
W11_k141_1118219_2	F	W11
W11_k141_512462_1	F	W11
W11_k141_91726_1	F	W11
W11_k141_533879_2	F	W11
W11_k141_1386938_2	F	W11
W11_k141_871727_1	F	W11
W10_k141_448492_1	F	W10
W10_k141_395545_3	F	W10
W10_k141_1608021_1	F	W10
W10_k141_586351_1	F	W10
W10_k141_143551_1	F	W10
W10_k141_212993_4	F	W10
W10_k141_801394_2	F	W10
W10_k141_360419_5	F	W10
W10_k141_1370285_1	F	W10
W10_k141_1297117_3	F	W10
W10_k141_1388891_2	F	W10
W10_k141_390650_1	F	W10
W10_k141_234814_1	F	W10
W10_k141_397949_1	F	W10
W10_k141_442664_13	F	W10
W10_k141_663089_1	F	W10
W10_k141_362752_1	F	W10
W10_k141_33953_2	F	W10
W10_k141_502895_4	F	W10
W10_k141_1103191_7	F	W10
W10_k141_1183590_2	F	W10
W10_k141_678120_1	F	W10
W10_k141_480139_3	F	W10
W10_k141_1617898_3	F	W10
W10_k141_1202641_2	F	W10
W10_k141_523927_3	F	W10
W10_k141_1365972_9	F	W10
W10_k141_1045520_5	F	W10
W10_k141_1250855_2	F	W10
W1_k141_124949_6	F	W1
W1_k141_1480042_9	F	W1
W1_k141_970372_1	F	W1
W1_k141_694993_5	F	W1
W1_k141_689570_2	F	W1
W1_k141_40043_9	F	W1
W1_k141_996658_1	F	W1
W1_k141_911334_6	F	W1
W1_k141_286172_1	F	W1
W1_k141_1381690_2	F	W1
W1_k141_688001_5	F	W1
W1_k141_240719_2	F	W1
W1_k141_1128822_1	F	W1
W1_k141_808033_3	F	W1
W1_k141_1149386_1	F	W1
W1_k141_806473_1	F	W1
W1_k141_352425_1	F	W1
W1_k141_870861_5	F	W1
W1_k141_1167349_1	F	W1
W1_k141_835102_4	F	W1
W1_k141_960002_1	F	W1
W1_k141_1347736_1	F	W1
W1_k141_109478_11	F	W1
W1_k141_263266_9	F	W1
W1_k141_812108_2	F	W1
W1_k141_275413_1	F	W1
W1_k141_856719_5	F	W1
W1_k141_775018_57	F	W1
W1_k141_895920_8	F	W1
W1_k141_790389_3	F	W1
W1_k141_1480304_56	F	W1
W1_k141_869039_3	F	W1
W1_k141_177729_14	F	W1
W1_k141_1024064_2	F	W1
W1_k141_858632_1	F	W1
W1_k141_753635_12	F	W1
W1_k141_755862_1	F	W1
W1_k141_1258639_2	F	W1
W1_k141_1167856_1	F	W1
W1_k141_1222590_6	F	W1
W1_k141_701553_2	F	W1
DmhA	F
W9_k141_150052_6	G	W9
W9_k141_1115318_1	G	W9
W9_k141_1429526_26	G	W9
W9_k141_1247326_1	G	W9
W9_k141_166651_2	G	W9
W9_k141_947219_2	G	W9
W9_k141_17131_2	G	W9
W9_k141_502742_9	G	W9
W9_k141_959034_7	G	W9
W9_k141_1265856_3	G	W9
W9_k141_1049008_16	G	W9
W9_k141_147714_3	G	W9
W9_k141_345347_4	G	W9
W9_k141_120349_1	G	W9
W9_k141_1299577_4	G	W9
W9_k141_678980_1	G	W9
W9_k141_1503979_68	G	W9
W9_k141_1516659_2	G	W9
W9_k141_66228_6	G	W9
W9_k141_576537_1	G	W9
W9_k141_689017_21	G	W9
W9_k141_447307_5	G	W9
W9_k141_884261_2	G	W9
W9_k141_390103_47	G	W9
W9_k141_872530_1	G	W9
W9_k141_1112036_36	G	W9
W9_k141_1033683_37	G	W9
W9_k141_1255794_2	G	W9
W9_k141_424447_19	G	W9
W9_k141_1064967_2	G	W9
W9_k141_1642592_2	G	W9
W9_k141_1079706_5	G	W9
W9_k141_990219_2	G	W9
W9_k141_381245_14	G	W9
W9_k141_46082_1	G	W9
W9_k141_1047328_1	G	W9
W9_k141_53490_2	G	W9
W9_k141_368575_6	G	W9
W9_k141_808835_2	G	W9
W9_k141_593486_1	G	W9
W9_k141_1350620_1	G	W9
W9_k141_1270644_7	G	W9
W8_k141_321645_1	G	W8
W8_k141_700610_12	G	W8
W8_k141_803564_7	G	W8
W8_k141_417853_2	G	W8
W8_k141_1093364_2	G	W8
W8_k141_828960_4	G	W8
W8_k141_398497_1	G	W8
W8_k141_668514_1	G	W8
W8_k141_233162_2	G	W8
W8_k141_798869_2	G	W8
W8_k141_1091816_4	G	W8
W8_k141_274607_1	G	W8
W8_k141_846078_2	G	W8
W8_k141_1098105_5	G	W8
W8_k141_223737_1	G	W8
W8_k141_742394_1	G	W8
W8_k141_987581_2	G	W8
W8_k141_202085_2	G	W8
W8_k141_354969_1	G	W8
W8_k141_584724_1	G	W8
W8_k141_641612_1	G	W8
W8_k141_686905_4	G	W8
W8_k141_795446_2	G	W8
W8_k141_70326_1	G	W8
W8_k141_1099639_4	G	W8
W8_k141_613620_2	G	W8
W8_k141_1146668_2	G	W8
W8_k141_1098553_1	G	W8
W8_k141_1043496_1	G	W8
W8_k141_332859_2	G	W8
W7_k141_180838_1	G	W7
W7_k141_809996_2	G	W7
W7_k141_573312_1	G	W7
W7_k141_446354_2	G	W7
W7_k141_1133820_2	G	W7
W7_k141_32762_4	G	W7
W7_k141_85681_1	G	W7
W7_k141_757791_1	G	W7
W7_k141_303500_6	G	W7
W7_k141_1448809_2	G	W7
W7_k141_47876_1	G	W7
W6_k141_1124734_4	G	W6
W6_k141_1306006_4	G	W6
W6_k141_1474767_15	G	W6
W6_k141_499298_1	G	W6
W6_k141_1591292_4	G	W6
W6_k141_329490_2	G	W6
W6_k141_583235_2	G	W6
W6_k141_1114888_8	G	W6
W6_k141_1189743_13	G	W6
W6_k141_1092658_1	G	W6
W6_k141_886802_3	G	W6
W6_k141_1530332_9	G	W6
W6_k141_867549_8	G	W6
W6_k141_835826_1	G	W6
W6_k141_301760_2	G	W6
W6_k141_1022182_1	G	W6
W6_k141_843749_7	G	W6
W6_k141_852049_17	G	W6
W6_k141_1471564_13	G	W6
W6_k141_741235_1	G	W6
W6_k141_986421_3	G	W6
W6_k141_1586122_1	G	W6
W6_k141_231978_24	G	W6
W6_k141_137266_1	G	W6
W6_k141_1404671_2	G	W6
W6_k141_265148_2	G	W6
W6_k141_433669_1	G	W6
W6_k141_742862_2	G	W6
W6_k141_1112038_4	G	W6
W6_k141_8384_3	G	W6
W6_k141_296066_16	G	W6
W6_k141_296069_18	G	W6
W5_k141_87667_1	G	W5
W5_k141_907249_7	G	W5
W5_k141_679788_1	G	W5
W5_k141_164615_1	G	W5
W5_k141_1036068_11	G	W5
W5_k141_1007060_3	G	W5
W4_k141_1282841_4	G	W4
W4_k141_113708_2	G	W4
W4_k141_1064555_5	G	W4
W4_k141_323236_13	G	W4
W4_k141_75652_74	G	W4
W4_k141_285616_11	G	W4
W4_k141_552015_7	G	W4
W4_k141_965920_2	G	W4
W4_k141_196883_6	G	W4
W4_k141_422180_16	G	W4
W4_k141_510972_3	G	W4
W4_k141_782495_14	G	W4
W4_k141_283107_2	G	W4
W4_k141_777642_8	G	W4
W4_k141_1198701_27	G	W4
W4_k141_527534_1	G	W4
W4_k141_181777_7	G	W4
W4_k141_224023_4	G	W4
W4_k141_312_3	G	W4
W4_k141_106565_5	G	W4
W4_k141_845337_2	G	W4
W4_k141_734063_3	G	W4
W4_k141_503239_2	G	W4
W4_k141_165692_16	G	W4
W4_k141_1117887_12	G	W4
W4_k141_949682_10	G	W4
W4_k141_79032_7	G	W4
W4_k141_1130172_58	G	W4
W4_k141_110442_4	G	W4
W4_k141_74328_2	G	W4
W4_k141_863229_2	G	W4
W4_k141_344690_1	G	W4
W3_k141_1435906_1	G	W3
W3_k141_1027291_2	G	W3
W3_k141_1431112_12	G	W3
W3_k141_1104936_2	G	W3
W3_k141_1624232_2	G	W3
W3_k141_105384_1	G	W3
W3_k141_1615596_8	G	W3
W3_k141_599753_12	G	W3
W3_k141_803522_12	G	W3
W3_k141_1476894_13	G	W3
W3_k141_1217987_1	G	W3
W3_k141_1712585_5	G	W3
W3_k141_1173000_8	G	W3
W3_k141_394367_2	G	W3
W3_k141_754771_3	G	W3
W3_k141_1670541_8	G	W3
W3_k141_221693_1	G	W3
W3_k141_850053_25	G	W3
W3_k141_14494_11	G	W3
W3_k141_1730922_1	G	W3
W3_k141_1297843_1	G	W3
W3_k141_839533_1	G	W3
W3_k141_1222715_93	G	W3
W3_k141_522841_4	G	W3
W3_k141_1750277_15	G	W3
W3_k141_1093940_11	G	W3
W3_k141_1676994_2	G	W3
W3_k141_1684676_4	G	W3
W3_k141_1000405_18	G	W3
W3_k141_1316448_2	G	W3
W3_k141_935846_7	G	W3
W3_k141_177794_3	G	W3
W3_k141_573190_25	G	W3
W20_k141_1206516_6	G	W20
W20_k141_224154_6	G	W20
W20_k141_655683_3	G	W20
W20_k141_1719525_3	G	W20
W20_k141_923581_2	G	W20
W20_k141_1627487_1	G	W20
W20_k141_40301_3	G	W20
W20_k141_936912_1	G	W20
W20_k141_1535064_7	G	W20
W20_k141_676447_7	G	W20
W20_k141_1684311_7	G	W20
W20_k141_232134_2	G	W20
W20_k141_1055080_4	G	W20
W20_k141_897666_12	G	W20
W20_k141_828758_2	G	W20
W20_k141_1310992_1	G	W20
W20_k141_641240_2	G	W20
W20_k141_61591_2	G	W20
W20_k141_836576_3	G	W20
W20_k141_1529946_2	G	W20
W20_k141_273209_2	G	W20
W20_k141_341622_2	G	W20
W20_k141_1618693_2	G	W20
W20_k141_575166_4	G	W20
W20_k141_1613977_8	G	W20
W20_k141_197840_1	G	W20
W20_k141_903661_3	G	W20
W20_k141_1663349_20	G	W20
W20_k141_909733_1	G	W20
W20_k141_620602_4	G	W20
W20_k141_839287_2	G	W20
W20_k141_105858_4	G	W20
W20_k141_1671149_1	G	W20
W20_k141_438853_2	G	W20
W20_k141_339634_3	G	W20
W20_k141_1342746_12	G	W20
W20_k141_417646_2	G	W20
W20_k141_1026661_4	G	W20
W20_k141_1427500_4	G	W20
W20_k141_121905_3	G	W20
W20_k141_1706170_4	G	W20
W20_k141_357537_2	G	W20
W20_k141_924616_10	G	W20
W20_k141_1180262_3	G	W20
W20_k141_1199701_2	G	W20
W20_k141_602501_3	G	W20
W20_k141_198254_1	G	W20
W20_k141_1698574_8	G	W20
W20_k141_1622964_3	G	W20
W20_k141_964975_4	G	W20
W20_k141_1171475_7	G	W20
W20_k141_678973_15	G	W20
W20_k141_1150108_2	G	W20
W20_k141_214101_1	G	W20
W20_k141_609343_1	G	W20
W2_k141_1465739_21	G	W2
W2_k141_825829_9	G	W2
W2_k141_622383_13	G	W2
W2_k141_608419_1	G	W2
W2_k141_992695_17	G	W2
W2_k141_1056262_2	G	W2
W2_k141_1278825_1	G	W2
W2_k141_425540_11	G	W2
W2_k141_485578_20	G	W2
W2_k141_840197_10	G	W2
W2_k141_840197_5	G	W2
W2_k141_1201709_1	G	W2
W2_k141_1223375_1	G	W2
W2_k141_1546176_1	G	W2
W2_k141_1288814_1	G	W2
W2_k141_1169498_6	G	W2
W2_k141_1260127_11	G	W2
W2_k141_1169498_5	G	W2
W2_k141_204810_3	G	W2
W2_k141_892597_2	G	W2
W2_k141_150465_3	G	W2
W2_k141_63032_1	G	W2
W2_k141_1643236_1	G	W2
W19_k141_1161665_3	G	W19
W19_k141_1738346_5	G	W19
W19_k141_383112_2	G	W19
W19_k141_1525096_5	G	W19
W19_k141_869637_63	G	W19
W19_k141_265355_4	G	W19
W19_k141_1391956_1	G	W19
W19_k141_1126712_3	G	W19
W19_k141_576498_2	G	W19
W19_k141_576498_3	G	W19
W19_k141_1150873_1	G	W19
W19_k141_542403_1	G	W19
W19_k141_1613981_4	G	W19
W19_k141_1772112_1	G	W19
W19_k141_1378031_1	G	W19
W19_k141_512718_1	G	W19
W19_k141_206323_2	G	W19
W19_k141_451369_2	G	W19
W19_k141_585795_1	G	W19
W19_k141_1324217_1	G	W19
W19_k141_36263_7	G	W19
W19_k141_1390772_7	G	W19
W19_k141_578841_4	G	W19
W19_k141_997807_4	G	W19
W19_k141_361185_14	G	W19
W19_k141_1335832_12	G	W19
W19_k141_205197_1	G	W19
W19_k141_790021_5	G	W19
W19_k141_825803_11	G	W19
W18_k141_435179_10	G	W18
W18_k141_911276_1	G	W18
W18_k141_830765_13	G	W18
W18_k141_128029_2	G	W18
W18_k141_886008_37	G	W18
W18_k141_945876_15	G	W18
W18_k141_1102627_1	G	W18
W18_k141_686084_1	G	W18
W18_k141_820500_45	G	W18
W18_k141_780502_10	G	W18
W18_k141_548401_16	G	W18
W18_k141_19049_1	G	W18
W18_k141_1051109_2	G	W18
W18_k141_802340_1	G	W18
W18_k141_436057_4	G	W18
W18_k141_117903_10	G	W18
W18_k141_1181524_12	G	W18
W18_k141_716134_1	G	W18
W18_k141_52239_4	G	W18
W18_k141_334479_1	G	W18
W18_k141_398669_6	G	W18
W18_k141_1114880_2	G	W18
W18_k141_824925_3	G	W18
W18_k141_620759_2	G	W18
W18_k141_347121_1	G	W18
W18_k141_1149819_2	G	W18
W18_k141_692272_6	G	W18
W17_k141_83825_3	G	W17
W17_k141_504892_2	G	W17
W17_k141_462133_11	G	W17
W17_k141_311279_9	G	W17
W17_k141_161375_1	G	W17
W17_k141_156312_3	G	W17
W17_k141_558681_2	G	W17
W17_k141_8298_1	G	W17
W17_k141_445817_3	G	W17
W17_k141_356680_7	G	W17
W17_k141_234022_13	G	W17
W17_k141_434350_5	G	W17
W17_k141_766555_36	G	W17
W17_k141_230832_3	G	W17
W17_k141_129038_21	G	W17
W17_k141_258531_1	G	W17
W17_k141_430772_9	G	W17
W17_k141_47144_4	G	W17
W16_k141_123140_14	G	W16
W16_k141_294483_3	G	W16
W16_k141_685516_1	G	W16
W16_k141_219908_2	G	W16
W16_k141_334262_11	G	W16
W16_k141_512722_30	G	W16
W16_k141_591636_1	G	W16
W16_k141_473756_3	G	W16
W16_k141_71099_3	G	W16
W16_k141_534235_3	G	W16
W16_k141_114516_1	G	W16
W16_k141_497128_9	G	W16
W16_k141_129639_13	G	W16
W16_k141_3384_4	G	W16
W16_k141_131500_35	G	W16
W15_k141_32874_7	G	W15
W15_k141_786229_1	G	W15
W15_k141_661304_1	G	W15
W15_k141_393995_2	G	W15
W15_k141_573887_1	G	W15
W15_k141_1711933_29	G	W15
W15_k141_172614_3	G	W15
W15_k141_863225_4	G	W15
W15_k141_1095235_7	G	W15
W15_k141_1475447_5	G	W15
W15_k141_326062_4	G	W15
W15_k141_1584320_1	G	W15
W15_k141_1642182_2	G	W15
W15_k141_541293_4	G	W15
W15_k141_560361_2	G	W15
W15_k141_1271365_4	G	W15
W15_k141_84949_3	G	W15
W15_k141_501400_5	G	W15
W15_k141_1317900_5	G	W15
W15_k141_1169059_8	G	W15
W15_k141_334216_9	G	W15
W15_k141_1435951_4	G	W15
W15_k141_766908_1	G	W15
W15_k141_805873_2	G	W15
W15_k141_1037879_1	G	W15
W15_k141_1733532_1	G	W15
W15_k141_404135_5	G	W15
W15_k141_1410291_1	G	W15
W15_k141_1127157_4	G	W15
W15_k141_1215428_3	G	W15
W15_k141_1787831_22	G	W15
W15_k141_1223793_8	G	W15
W15_k141_1774591_3	G	W15
W15_k141_1689583_2	G	W15
W15_k141_483998_3	G	W15
W15_k141_1722935_2	G	W15
W15_k141_205900_6	G	W15
W15_k141_1143931_1	G	W15
W15_k141_151905_10	G	W15
W15_k141_1278861_1	G	W15
W15_k141_761802_1	G	W15
W15_k141_1044825_4	G	W15
W15_k141_1390917_1	G	W15
W15_k141_461646_3	G	W15
W15_k141_436336_3	G	W15
W15_k141_588423_13	G	W15
W15_k141_858825_17	G	W15
W15_k141_1036638_58	G	W15
W15_k141_670483_7	G	W15
W15_k141_230239_4	G	W15
W15_k141_102444_2	G	W15
W15_k141_66783_2	G	W15
W15_k141_1235821_1	G	W15
W14_k141_1488637_10	G	W14
W14_k141_385772_2	G	W14
W14_k141_331951_5	G	W14
W14_k141_1253980_1	G	W14
W14_k141_248674_1	G	W14
W14_k141_498488_1	G	W14
W14_k141_1168168_5	G	W14
W14_k141_1059070_1	G	W14
W14_k141_927380_6	G	W14
W14_k141_1568171_1	G	W14
W14_k141_1498981_13	G	W14
W14_k141_519102_8	G	W14
W14_k141_1370212_6	G	W14
W14_k141_1376867_2	G	W14
W14_k141_1532515_3	G	W14
W14_k141_122359_2	G	W14
W14_k141_1532290_8	G	W14
W14_k141_894810_4	G	W14
W14_k141_904798_2	G	W14
W14_k141_1179985_1	G	W14
W14_k141_180468_1	G	W14
W14_k141_1032216_4	G	W14
W14_k141_277057_3	G	W14
W14_k141_1235657_1	G	W14
W14_k141_1363659_4	G	W14
W14_k141_657728_4	G	W14
W14_k141_726946_7	G	W14
W14_k141_638945_3	G	W14
W14_k141_67126_8	G	W14
W14_k141_12411_1	G	W14
W14_k141_663627_7	G	W14
W13_k141_859557_5	G	W13
W13_k141_1644285_2	G	W13
W13_k141_771801_1	G	W13
W13_k141_714948_2	G	W13
W13_k141_19560_12	G	W13
W13_k141_1527690_7	G	W13
W13_k141_1229266_2	G	W13
W13_k141_907369_7	G	W13
W13_k141_1713451_5	G	W13
W13_k141_737011_5	G	W13
W13_k141_1670427_1	G	W13
W13_k141_1593966_4	G	W13
W13_k141_490085_27	G	W13
W13_k141_1441564_2	G	W13
W13_k141_290036_7	G	W13
W13_k141_967079_7	G	W13
W13_k141_1320411_2	G	W13
W13_k141_203727_2	G	W13
W12_k141_195439_1	G	W12
W12_k141_1296176_1	G	W12
W12_k141_1557239_3	G	W12
W12_k141_2113529_1	G	W12
W12_k141_656676_3	G	W12
W12_k141_370768_3	G	W12
W12_k141_1306011_6	G	W12
W12_k141_2081828_1	G	W12
W12_k141_1961998_1	G	W12
W12_k141_1266789_3	G	W12
W12_k141_1177327_1	G	W12
W12_k141_52071_1	G	W12
W12_k141_752398_6	G	W12
W12_k141_2037029_2	G	W12
W12_k141_1861274_25	G	W12
W12_k141_1752079_13	G	W12
W12_k141_253167_3	G	W12
W12_k141_1918536_3	G	W12
W12_k141_1938442_1	G	W12
W12_k141_2185225_3	G	W12
W12_k141_2037968_8	G	W12
W12_k141_1712758_11	G	W12
W12_k141_1702195_5	G	W12
W12_k141_2043284_32	G	W12
W12_k141_1710873_3	G	W12
W12_k141_1671632_1	G	W12
W12_k141_1455987_6	G	W12
W12_k141_2042578_1	G	W12
W12_k141_558700_9	G	W12
W12_k141_2135621_1	G	W12
W12_k141_1824092_5	G	W12
W12_k141_817531_1	G	W12
W12_k141_1261956_1	G	W12
W12_k141_43200_2	G	W12
W12_k141_2039227_3	G	W12
W12_k141_384032_1	G	W12
W12_k141_2020751_1	G	W12
W12_k141_719946_1	G	W12
W12_k141_1736289_4	G	W12
W12_k141_2038218_1	G	W12
W12_k141_1348359_1	G	W12
W12_k141_403680_5	G	W12
W11_k141_485925_6	G	W11
W11_k141_38126_18	G	W11
W11_k141_1164159_25	G	W11
W11_k141_917564_2	G	W11
W11_k141_1101608_21	G	W11
W11_k141_6677_1	G	W11
W11_k141_132816_1	G	W11
W11_k141_793800_2	G	W11
W11_k141_133870_15	G	W11
W11_k141_48401_1	G	W11
W11_k141_1509578_4	G	W11
W11_k141_758769_2	G	W11
W11_k141_281523_2	G	W11
W11_k141_233684_5	G	W11
W11_k141_115083_1	G	W11
W11_k141_194367_12	G	W11
W11_k141_814575_11	G	W11
W11_k141_325869_1	G	W11
W10_k141_1135214_1	G	W10
W10_k141_1242447_25	G	W10
W10_k141_1555649_29	G	W10
W10_k141_1148543_2	G	W10
W10_k141_1159784_4	G	W10
W10_k141_944563_2	G	W10
W10_k141_804033_3	G	W10
W10_k141_150134_3	G	W10
W10_k141_929634_19	G	W10
W10_k141_1063896_6	G	W10
W10_k141_900192_1	G	W10
W10_k141_1127020_2	G	W10
W10_k141_1314175_4	G	W10
W10_k141_746929_4	G	W10
W10_k141_160674_4	G	W10
W10_k141_302354_2	G	W10
W10_k141_55584_2	G	W10
W10_k141_1224280_1	G	W10
W10_k141_274153_1	G	W10
W10_k141_803738_6	G	W10
W10_k141_170110_4	G	W10
W10_k141_473601_3	G	W10
W10_k141_957070_15	G	W10
W10_k141_806453_1	G	W10
W10_k141_1317838_2	G	W10
W10_k141_751999_7	G	W10
W10_k141_586730_22	G	W10
W10_k141_1035755_6	G	W10
W10_k141_482496_5	G	W10
W10_k141_1514119_2	G	W10
W10_k141_371934_1	G	W10
W10_k141_1041370_2	G	W10
W10_k141_937112_2	G	W10
W1_k141_784335_1	G	W1
W1_k141_284302_2	G	W1
W1_k141_268051_1	G	W1
W1_k141_703800_4	G	W1
W1_k141_1010295_7	G	W1
W1_k141_1301338_9	G	W1
W1_k141_868409_2	G	W1
W1_k141_1329615_1	G	W1
W1_k141_873604_2	G	W1
W1_k141_1210624_1	G	W1
W1_k141_218894_2	G	W1
W1_k141_1111287_3	G	W1
W1_k141_187208_1	G	W1
W1_k141_619472_1	G	W1
W1_k141_1327527_1	G	W1
W1_k141_1361096_1	G	W1
W1_k141_1211222_3	G	W1
W1_k141_25806_1	G	W1
W1_k141_594207_10	G	W1
W1_k141_730039_5	G	W1
W1_k141_913644_3	G	W1
W1_k141_1386773_5	G	W1
W1_k141_78608_3	G	W1
W1_k141_457948_2	G	W1
W1_k141_338512_4	G	W1
W1_k141_559776_3	G	W1
W1_k141_1244334_33	G	W1
W1_k141_728979_8	G	W1
W1_k141_415036_1	G	W1
W1_k141_1369015_1	G	W1
W1_k141_553248_5	G	W1
W1_k141_1135763_1	G	W1
TccA	G
W9_k141_1104288_1	H	W9
W9_k141_191159_1	H	W9
W9_k141_1280223_7	H	W9
W9_k141_893526_8	H	W9
W9_k141_236065_4	H	W9
W8_k141_315475_2	H	W8
W8_k141_305892_2	H	W8
W8_k141_235684_16	H	W8
W7_k141_280820_1	H	W7
W7_k141_435957_5	H	W7
W7_k141_600884_4	H	W7
W7_k141_1478360_3	H	W7
W7_k141_352871_4	H	W7
W7_k141_1237893_5	H	W7
W7_k141_1198270_2	H	W7
W6_k141_456663_1	H	W6
W6_k141_801569_1	H	W6
W6_k141_1013715_1	H	W6
W5_k141_765170_17	H	W5
W5_k141_57371_1	H	W5
W5_k141_1053730_2	H	W5
W5_k141_1169648_1	H	W5
W4_k141_369956_1	H	W4
W4_k141_1244905_2	H	W4
W4_k141_866016_1	H	W4
W4_k141_853644_1	H	W4
W3_k141_1638982_3	H	W3
W3_k141_1779597_1	H	W3
W3_k141_1064343_3	H	W3
W3_k141_1392053_1	H	W3
W20_k141_154290_31	H	W20
W20_k141_841398_29	H	W20
W20_k141_717356_5	H	W20
W20_k141_69212_1	H	W20
W20_k141_1734238_1	H	W20
W20_k141_379470_2	H	W20
W20_k141_1299075_1	H	W20
W20_k141_363683_2	H	W20
W20_k141_1722771_1	H	W20
W20_k141_1467761_2	H	W20
W20_k141_526507_1	H	W20
W20_k141_23415_235	H	W20
W2_k141_1727421_2	H	W2
W2_k141_983565_1	H	W2
W2_k141_1436914_1	H	W2
W2_k141_1604640_1	H	W2
W19_k141_673262_3	H	W19
W19_k141_851366_15	H	W19
W19_k141_1642886_1	H	W19
W19_k141_1056875_2	H	W19
W19_k141_1721691_17	H	W19
W19_k141_1519921_2	H	W19
W19_k141_1620676_3	H	W19
W18_k141_972409_5	H	W18
W18_k141_707817_1	H	W18
W18_k141_825699_3	H	W18
W18_k141_505245_5	H	W18
W18_k141_217646_5	H	W18
W18_k141_937002_1	H	W18
W17_k141_402499_1	H	W17
W16_k141_445525_1	H	W16
W16_k141_437011_1	H	W16
W16_k141_57823_5	H	W16
W16_k141_138950_1	H	W16
W16_k141_325492_3	H	W16
W16_k141_732980_7	H	W16
W16_k141_821899_1	H	W16
W16_k141_921512_3	H	W16
W15_k141_1495244_1	H	W15
W15_k141_867542_1	H	W15
W15_k141_389594_2	H	W15
W15_k141_470596_3	H	W15
W15_k141_1133775_2	H	W15
W15_k141_37233_1	H	W15
W15_k141_47389_2	H	W15
W15_k141_615743_6	H	W15
W15_k141_1127157_3	H	W15
W15_k141_1727166_1	H	W15
W15_k141_351500_5	H	W15
W15_k141_433133_2	H	W15
W14_k141_320469_1	H	W14
W14_k141_802921_2	H	W14
W14_k141_1281384_1	H	W14
W14_k141_226483_2	H	W14
W14_k141_1605702_5	H	W14
W14_k141_763265_2	H	W14
W14_k141_1037118_3	H	W14
W14_k141_50103_1	H	W14
W14_k141_216188_1	H	W14
W14_k141_1239160_1	H	W14
W14_k141_127155_2	H	W14
W14_k141_357465_1	H	W14
W13_k141_429632_2	H	W13
W13_k141_874174_1	H	W13
W13_k141_201810_2	H	W13
W12_k141_868066_2	H	W12
W12_k141_1038347_1	H	W12
W12_k141_1089220_2	H	W12
W12_k141_211765_1	H	W12
W12_k141_1482017_1	H	W12
W12_k141_2292002_2	H	W12
W11_k141_1108686_2	H	W11
W10_k141_1285546_5	H	W10
W10_k141_1010658_1	H	W10
W10_k141_244260_2	H	W10
W10_k141_1031668_2	H	W10
W10_k141_489000_1	H	W10
W10_k141_1465166_5	H	W10
W1_k141_1185572_3	H	W1
Mah	H
ApH1	H
ApaH1	H
AAA	H
W9_k141_78158_6	I	W9
W9_k141_800569_3	I	W9
W9_k141_1394313_1	I	W9
W9_k141_373652_2	I	W9
W8_k141_324759_8	I	W8
W7_k141_318645_4	I	W7
W7_k141_914145_5	I	W7
W7_k141_536656_2	I	W7
W6_k141_728417_2	I	W6
W6_k141_1350694_28	I	W6
W6_k141_23995_1	I	W6
W6_k141_606813_2	I	W6
W6_k141_407106_1	I	W6
W6_k141_1118645_1	I	W6
W6_k141_1556891_6	I	W6
W5_k141_1007325_1	I	W5
W5_k141_955168_2	I	W5
W5_k141_353184_1	I	W5
W4_k141_375396_2	I	W4
W4_k141_1112600_1	I	W4
W4_k141_1143598_4	I	W4
W4_k141_501027_1	I	W4
W4_k141_695794_29	I	W4
W4_k141_1281025_1	I	W4
W4_k141_516662_1	I	W4
W4_k141_220490_1	I	W4
W3_k141_257841_1	I	W3
W3_k141_1485019_10	I	W3
W3_k141_536962_1	I	W3
W3_k141_1022746_1	I	W3
W3_k141_1237234_5	I	W3
W20_k141_1537680_1	I	W20
W20_k141_1275329_13	I	W20
W20_k141_1300269_2	I	W20
W20_k141_207596_21	I	W20
W20_k141_1477138_1	I	W20
W20_k141_251583_2	I	W20
W20_k141_116004_1	I	W20
W20_k141_1126145_1	I	W20
W2_k141_913607_3	I	W2
W2_k141_1510216_4	I	W2
W19_k141_1363976_1	I	W19
W19_k141_428261_2	I	W19
W19_k141_715256_1	I	W19
W19_k141_595870_3	I	W19
W19_k141_910020_2	I	W19
W19_k141_206323_4	I	W19
W18_k141_750295_2	I	W18
W18_k141_1225391_1	I	W18
W18_k141_792683_2	I	W18
W17_k141_265805_1	I	W17
W16_k141_473591_6	I	W16
W16_k141_911267_4	I	W16
W16_k141_757854_7	I	W16
W16_k141_608874_5	I	W16
W16_k141_603532_1	I	W16
W16_k141_497128_4	I	W16
W16_k141_362971_1	I	W16
W16_k141_111824_3	I	W16
W16_k141_237564_4	I	W16
W16_k141_566106_1	I	W16
W16_k141_725548_5	I	W16
W16_k141_524179_213	I	W16
W16_k141_412404_20	I	W16
W16_k141_408870_4	I	W16
W16_k141_514941_1	I	W16
W15_k141_344521_4	I	W15
W15_k141_1556960_5	I	W15
W15_k141_1476486_1	I	W15
W15_k141_1127157_5	I	W15
W15_k141_1492272_16	I	W15
W15_k141_284553_1	I	W15
W15_k141_1668437_3	I	W15
W14_k141_1513836_1	I	W14
W14_k141_1586131_3	I	W14
W14_k141_1280668_1	I	W14
W14_k141_968970_1	I	W14
W14_k141_1366710_6	I	W14
W14_k141_712185_1	I	W14
W14_k141_270121_1	I	W14
W14_k141_240086_2	I	W14
W14_k141_1369923_3	I	W14
W14_k141_205435_1	I	W14
W14_k141_1416551_2	I	W14
W14_k141_1209503_2	I	W14
W14_k141_991161_2	I	W14
W14_k141_330419_1	I	W14
W14_k141_471945_2	I	W14
W14_k141_1185961_3	I	W14
W12_k141_380381_1	I	W12
W12_k141_554670_1	I	W12
W12_k141_687954_3	I	W12
W12_k141_1687387_3	I	W12
W12_k141_763696_1	I	W12
W12_k141_1993392_1	I	W12
W11_k141_812078_1	I	W11
W11_k141_515974_1	I	W11
W10_k141_314553_3	I	W10
W10_k141_1016177_2	I	W10
W10_k141_66423_6	I	W10
W10_k141_1096402_2	I	W10
W1_k141_1149304_6	I	W1
W1_k141_1038752_18	I	W1
W1_k141_665710_3	I	W1
W1_k141_26811_5	I	W1
W1_k141_946881_16	I	W1
ApaH2	I
W9_k141_248074_3	J	W9
W9_k141_25639_13	J	W9
W9_k141_580931_6	J	W9
W9_k141_1420282_2	J	W9
W9_k141_1245408_1	J	W9
W9_k141_67197_2	J	W9
W9_k141_148626_3	J	W9
W9_k141_1185860_19	J	W9
W8_k141_610111_3	J	W8
W8_k141_410327_1	J	W8
W8_k141_901673_4	J	W8
W8_k141_690351_1	J	W8
W8_k141_526970_1	J	W8
W8_k141_1030911_1	J	W8
W7_k141_1438999_1	J	W7
W7_k141_592245_4	J	W7
W7_k141_87032_2	J	W7
W7_k141_1423259_1	J	W7
W7_k141_380762_1	J	W7
W7_k141_317496_2	J	W7
W7_k141_965196_1	J	W7
W7_k141_700935_2	J	W7
W6_k141_804726_1	J	W6
W6_k141_406094_2	J	W6
W6_k141_1528128_5	J	W6
W6_k141_1321147_28	J	W6
W5_k141_1005099_1	J	W5
W5_k141_1053564_1	J	W5
W5_k141_285776_1	J	W5
W5_k141_874607_1	J	W5
W5_k141_647378_5	J	W5
W5_k141_1090123_1	J	W5
W4_k141_492198_12	J	W4
W4_k141_1256602_1	J	W4
W4_k141_377264_12	J	W4
W4_k141_616350_5	J	W4
W4_k141_474644_2	J	W4
W4_k141_598686_9	J	W4
W3_k141_1009053_3	J	W3
W3_k141_245201_1	J	W3
W3_k141_1788841_1	J	W3
W3_k141_487005_15	J	W3
W3_k141_1652959_1	J	W3
W3_k141_1542066_1	J	W3
W3_k141_1077070_3	J	W3
W3_k141_1020668_2	J	W3
W3_k141_989707_3	J	W3
W3_k141_964582_1	J	W3
W3_k141_72426_2	J	W3
W3_k141_1111533_2	J	W3
W3_k141_210993_6	J	W3
W20_k141_1208309_4	J	W20
W20_k141_707311_5	J	W20
W20_k141_1400946_4	J	W20
W20_k141_521573_3	J	W20
W20_k141_993273_1	J	W20
W20_k141_1287456_6	J	W20
W20_k141_170930_2	J	W20
W20_k141_239885_2	J	W20
W20_k141_587548_12	J	W20
W2_k141_1291842_2	J	W2
W2_k141_1567059_10	J	W2
W2_k141_1241682_1	J	W2
W2_k141_542802_1	J	W2
W19_k141_1803588_2	J	W19
W19_k141_213597_9	J	W19
W19_k141_998181_1	J	W19
W19_k141_1588220_7	J	W19
W19_k141_945045_6	J	W19
W19_k141_1264838_1	J	W19
W19_k141_1777449_2	J	W19
W19_k141_1312533_1	J	W19
W19_k141_688333_1	J	W19
W18_k141_221986_3	J	W18
W18_k141_1052340_1	J	W18
W18_k141_592008_4	J	W18
W18_k141_57423_6	J	W18
W16_k141_693292_1	J	W16
W16_k141_967769_8	J	W16
W16_k141_35447_3	J	W16
W16_k141_357375_3	J	W16
W16_k141_224847_1	J	W16
W16_k141_135590_5	J	W16
W15_k141_1577980_5	J	W15
W15_k141_317216_2	J	W15
W15_k141_1731756_8	J	W15
W15_k141_1373719_2	J	W15
W15_k141_738646_4	J	W15
W15_k141_727294_4	J	W15
W15_k141_504779_1	J	W15
W15_k141_1591708_2	J	W15
W15_k141_1461798_6	J	W15
W15_k141_1179842_2	J	W15
W15_k141_1550265_2	J	W15
W15_k141_290442_7	J	W15
W15_k141_1214157_1	J	W15
W15_k141_578879_4	J	W15
W15_k141_151493_9	J	W15
W15_k141_1286248_2	J	W15
W14_k141_955300_3	J	W14
W14_k141_1532542_3	J	W14
W14_k141_1125372_1	J	W14
W14_k141_494699_2	J	W14
W14_k141_119585_3	J	W14
W14_k141_36182_13	J	W14
W14_k141_354745_1	J	W14
W14_k141_1181478_2	J	W14
W14_k141_219465_1	J	W14
W13_k141_1509920_1	J	W13
W13_k141_1340920_1	J	W13
W13_k141_1392979_35	J	W13
W13_k141_1554657_3	J	W13
W13_k141_31092_1	J	W13
W13_k141_231417_24	J	W13
W13_k141_206635_1	J	W13
W12_k141_2206299_1	J	W12
W12_k141_410990_4	J	W12
W12_k141_790144_1	J	W12
W12_k141_906923_1	J	W12
W12_k141_947458_1	J	W12
W12_k141_11700_1	J	W12
W12_k141_414708_1	J	W12
W12_k141_1644495_2	J	W12
W12_k141_1059291_1	J	W12
W12_k141_1209360_1	J	W12
W12_k141_2271630_1	J	W12
W12_k141_1116545_1	J	W12
W12_k141_1728634_1	J	W12
W12_k141_1505112_4	J	W12
W11_k141_402699_3	J	W11
W11_k141_584730_16	J	W11
W11_k141_1093476_8	J	W11
W11_k141_566783_2	J	W11
W10_k141_728978_6	J	W10
W10_k141_1240139_2	J	W10
W10_k141_269672_1	J	W10
W10_k141_1328585_16	J	W10
W10_k141_876481_1	J	W10
W10_k141_1475725_3	J	W10
W10_k141_1534403_1	J	W10
W10_k141_1562434_1	J	W10
W10_k141_605171_2	J	W10
W1_k141_58321_4	J	W1
AmpA	J
W4_k141_1001548_3	K	W4
W19_k141_560306_2	K	W19
W18_k141_1181230_2	K	W18
W14_k141_1482282_5	K	W14
W9_k141_531061_2	L	W9
W9_k141_392710_1	L	W9
W9_k141_1507980_29	L	W9
W9_k141_93009_2	L	W9
W9_k141_1148712_3	L	W9
W9_k141_519315_3	L	W9
W9_k141_4155_1	L	W9
W9_k141_1037956_3	L	W9
W9_k141_251676_2	L	W9
W9_k141_1329736_7	L	W9
W9_k141_821139_1	L	W9
W9_k141_1429294_1	L	W9
W9_k141_344471_5	L	W9
W9_k141_595110_2	L	W9
W9_k141_1293587_1	L	W9
W9_k141_516708_1	L	W9
W9_k141_729078_1	L	W9
W9_k141_515551_1	L	W9
W9_k141_1216823_1	L	W9
W8_k141_51817_12	L	W8
W8_k141_169980_1	L	W8
W8_k141_556665_1	L	W8
W8_k141_512130_3	L	W8
W8_k141_1089294_6	L	W8
W8_k141_46456_2	L	W8
W8_k141_27846_1	L	W8
W8_k141_457153_2	L	W8
W8_k141_544604_3	L	W8
W8_k141_699971_3	L	W8
W8_k141_358079_2	L	W8
W8_k141_1115920_4	L	W8
W7_k141_563012_2	L	W7
W7_k141_258578_1	L	W7
W7_k141_220507_3	L	W7
W7_k141_336792_62	L	W7
W7_k141_1111020_1	L	W7
W7_k141_826245_3	L	W7
W7_k141_311001_5	L	W7
W7_k141_534932_2	L	W7
W7_k141_737546_6	L	W7
W7_k141_875527_2	L	W7
W7_k141_876615_3	L	W7
W7_k141_1359104_6	L	W7
W7_k141_185226_3	L	W7
[truncated: 559 more rows]

## Sheet: annotation2
Query	Phylum
W10_k141_1010658_1	Actinomycetota
W10_k141_1016177_2	Actinomycetota
W10_k141_1031668_2	Pseudomonadota
W10_k141_1035755_6	Actinomycetota
W10_k141_1041370_2	Actinomycetota
W10_k141_1041994_2	Pseudomonadota
W10_k141_1045520_5	Pseudomonadota
W10_k141_1063896_6	Actinomycetota
W10_k141_1066325_7	Actinomycetota
W10_k141_1091640_1	Chloroflexota
W10_k141_1096402_2	Pseudomonadota
W10_k141_1103191_7	Pseudomonadota
W10_k141_1127020_2	Actinomycetota
W10_k141_1135214_1	Actinomycetota
W10_k141_1148543_2	Actinomycetota
W10_k141_1159784_4	Actinomycetota
W10_k141_1179015_27	Pseudomonadota
W10_k141_1183590_2	Pseudomonadota
W10_k141_1195440_12	Actinomycetota
W10_k141_1202641_2	Chloroflexota
W10_k141_1222831_12	Bacillota
W10_k141_1224280_1	Gemmatimonadota
W10_k141_1240139_2	Pseudomonadota
W10_k141_1242447_25	Actinomycetota
W10_k141_1244671_7	Actinomycetota
W10_k141_124634_11	Actinomycetota
W10_k141_1250855_2	Pseudomonadota
W10_k141_1267322_3	Actinomycetota
W10_k141_1285546_5	Actinomycetota
W10_k141_1294321_3	Pseudomonadota
W10_k141_1297117_3	Actinomycetota
W10_k141_129838_5	Actinomycetota
W10_k141_1300049_9	Pseudomonadota
W10_k141_130774_5	Actinomycetota
W10_k141_1314175_4	Actinomycetota
W10_k141_1317838_2	Actinomycetota
W10_k141_1328585_16	Pseudomonadota
W10_k141_1352239_11	Pseudomonadota
W10_k141_1365972_9	Actinomycetota
W10_k141_1370285_1	Actinomycetota
W10_k141_1388891_2	Pseudomonadota
W10_k141_140935_1	Pseudomonadota
W10_k141_1435076_1	Verrucomicrobiota
W10_k141_143551_1	Chloroflexota
W10_k141_1465166_5	Actinomycetota
W10_k141_1475725_3	Actinomycetota
W10_k141_150134_3	Actinomycetota
W10_k141_1514119_2	Actinomycetota
W10_k141_1529921_5	Pseudomonadota
W10_k141_1534403_1	Chloroflexota
W10_k141_1555649_29	Actinomycetota
W10_k141_1562434_1	Chloroflexota
W10_k141_1573476_3	Unknown
W10_k141_1574287_11	Pseudomonadota
W10_k141_160674_4	Pseudomonadota
W10_k141_1608021_1	Pseudomonadota
W10_k141_1617898_3	Myxococcota
W10_k141_1637033_53	Actinomycetota
W10_k141_170110_4	Actinomycetota
W10_k141_181142_1	Bacteroidota
W10_k141_183451_1	Chloroflexota
W10_k141_196328_4	Actinomycetota
W10_k141_212993_4	Chloroflexota
W10_k141_234814_1	Pseudomonadota
W10_k141_244260_2	Pseudomonadota
W10_k141_269672_1	Pseudomonadota
W10_k141_27333_1	Chloroflexota
W10_k141_274153_1	Chloroflexota
W10_k141_302354_2	Pseudomonadota
W10_k141_314553_3	Pseudomonadota
W10_k141_316923_3	Pseudomonadota
W10_k141_33953_2	Pseudomonadota
W10_k141_360419_5	Gemmatimonadota
W10_k141_362752_1	Pseudomonadota
W10_k141_371934_1	Bacteroidota
W10_k141_390650_1	Pseudomonadota
W10_k141_395545_3	Pseudomonadota
W10_k141_397949_1	Pseudomonadota
W10_k141_412107_22	Actinomycetota
W10_k141_442664_13	Pseudomonadota
W10_k141_448492_1	Pseudomonadota
W10_k141_473601_3	Pseudomonadota
W10_k141_480139_3	Pseudomonadota
W10_k141_482496_5	Actinomycetota
W10_k141_483258_3	Pseudomonadota
W10_k141_489000_1	Pseudomonadota
W10_k141_490075_3	Actinomycetota
W10_k141_502895_4	Pseudomonadota
W10_k141_517448_5	Pseudomonadota
W10_k141_523927_3	Methanobacteriota
W10_k141_555527_1	Pseudomonadota
W10_k141_55584_2	Pseudomonadota
W10_k141_562905_12	Pseudomonadota
W10_k141_57382_3	Bacteroidota
W10_k141_586351_1	Methanobacteriota
W10_k141_586730_22	Pseudomonadota
W10_k141_594117_48	Actinomycetota
W10_k141_597600_9	Actinomycetota
W10_k141_60012_16	Pseudomonadota
W10_k141_605171_2	Chloroflexota
W10_k141_627984_2	Chloroflexota
W10_k141_646957_4	Actinomycetota
W10_k141_663089_1	Pseudomonadota
W10_k141_66423_6	Pseudomonadota
W10_k141_678120_1	Pseudomonadota
W10_k141_679653_78	Actinomycetota
W10_k141_728978_6	Pseudomonadota
W10_k141_742401_1	Chloroflexota
W10_k141_746929_4	Actinomycetota
W10_k141_751999_7	Bacillota
W10_k141_801394_2	Chloroflexota
W10_k141_803738_6	Pseudomonadota
W10_k141_804033_3	Actinomycetota
W10_k141_806453_1	Actinomycetota
W10_k141_830239_1	Bacteroidota
W10_k141_836120_12	Chloroflexota
W10_k141_869619_5	Actinomycetota
W10_k141_876481_1	Pseudomonadota
W10_k141_886858_3	Pseudomonadota
W10_k141_900192_1	Actinomycetota
W10_k141_901659_1	Pseudomonadota
W10_k141_903860_2	Chloroflexota
W10_k141_929634_19	Actinomycetota
W10_k141_937112_2	Actinomycetota
W10_k141_944563_2	Actinomycetota
W10_k141_957070_15	Actinomycetota
W11_k141_1038555_2	Pseudomonadota
W11_k141_1053252_1	Actinomycetota
W11_k141_1092927_1	Verrucomicrobiota
W11_k141_1093448_26	Actinomycetota
W11_k141_1093476_8	Actinomycetota
W11_k141_1097132_7	Actinomycetota
W11_k141_1101608_21	Actinomycetota
W11_k141_110342_3	Actinomycetota
W11_k141_1108686_2	Actinomycetota
W11_k141_1118219_2	Pseudomonadota
W11_k141_1148158_12	Pseudomonadota
W11_k141_115083_1	Bacteroidota
W11_k141_116233_21	Pseudomonadota
W11_k141_1164159_25	Actinomycetota
W11_k141_1205127_1	Chloroflexota
W11_k141_1239863_3	Methanobacteriota
W11_k141_1297286_1	Pseudomonadota
W11_k141_1325079_3	Nitrospirota
W11_k141_132816_1	Pseudomonadota
W11_k141_133870_15	Actinomycetota
W11_k141_1344711_3	Actinomycetota
W11_k141_1352539_1	Gemmatimonadota
W11_k141_1359707_10	Actinomycetota
W11_k141_1370318_1	Chloroflexota
W11_k141_1386938_2	Nitrospirota
W11_k141_1426506_5	Chloroflexota
W11_k141_1444966_2	Pseudomonadota
W11_k141_1459131_4	Actinomycetota
W11_k141_148858_3	Chloroflexota
W11_k141_1489354_1	Pseudomonadota
W11_k141_1509578_4	Actinomycetota
W11_k141_162614_1	Actinomycetota
W11_k141_167741_39	Actinomycetota
W11_k141_194367_12	Actinomycetota
W11_k141_210363_3	Pseudomonadota
W11_k141_233684_5	Actinomycetota
W11_k141_245558_2	Chloroflexota
W11_k141_258708_16	Actinomycetota
W11_k141_281523_2	Actinomycetota
W11_k141_303271_1	Acidobacteriota
W11_k141_310167_3	Chloroflexota
W11_k141_325869_1	Actinomycetota
W11_k141_368614_41	Actinomycetota
W11_k141_38126_18	Actinomycetota
W11_k141_402699_3	Pseudomonadota
W11_k141_446168_19	Actinomycetota
W11_k141_48401_1	Actinomycetota
W11_k141_484260_18	Pseudomonadota
W11_k141_485925_6	Actinomycetota
W11_k141_505997_19	Actinomycetota
W11_k141_51108_45	Pseudomonadota
W11_k141_512462_1	Pseudomonadota
W11_k141_515974_1	Gemmatimonadota
W11_k141_533879_2	Pseudomonadota
W11_k141_566783_2	Pseudomonadota
W11_k141_575388_16	Acidobacteriota
W11_k141_576494_40	Pseudomonadota
W11_k141_584730_16	Actinomycetota
W11_k141_596704_9	Actinomycetota
W11_k141_609504_5	Actinomycetota
W11_k141_631065_2	Chloroflexota
W11_k141_6677_1	Pseudomonadota
W11_k141_683751_24	Actinomycetota
W11_k141_689473_2	Pseudomonadota
W11_k141_704784_1	Pseudomonadota
W11_k141_75138_8	Pseudomonadota
W11_k141_75524_3	Bacteroidota
W11_k141_758769_2	Pseudomonadota
W11_k141_775858_1	Acidobacteriota
W11_k141_777440_41	Actinomycetota
W11_k141_793800_2	Actinomycetota
W11_k141_798539_11	Bacteroidota
W11_k141_80436_1	Actinomycetota
W11_k141_805413_11	Actinomycetota
W11_k141_812078_1	Pseudomonadota
W11_k141_814575_11	Actinomycetota
W11_k141_824263_1	Euryarchaeota
W11_k141_833930_2	Chloroflexota
W11_k141_869688_1	Pseudomonadota
W11_k141_871727_1	Methanobacteriota
W11_k141_878077_15	Actinomycetota
W11_k141_882728_1	Pseudomonadota
W11_k141_897101_9	Pseudomonadota
W11_k141_912687_2	Pseudomonadota
W11_k141_91726_1	Pseudomonadota
W11_k141_917564_2	Pseudomonadota
W11_k141_943666_3	Pseudomonadota
W11_k141_951075_2	Bacteroidota
W11_k141_962227_1	Chloroflexota
W12_k141_1013194_3	Pseudomonadota
W12_k141_1021550_1	Pseudomonadota
W12_k141_1028142_2	Pseudomonadota
W12_k141_1028248_6	Actinomycetota
W12_k141_1038347_1	Pseudomonadota
W12_k141_1050772_2	Acidobacteriota
W12_k141_1058400_1	Acidobacteriota
W12_k141_1059291_1	Chloroflexota
W12_k141_1089220_2	Pseudomonadota
W12_k141_1116545_1	Pseudomonadota
W12_k141_113434_18	Myxococcota
W12_k141_1136437_7	Myxococcota
W12_k141_1140100_2	Pseudomonadota
W12_k141_115062_2	Pseudomonadota
W12_k141_1164756_1	Candidatus Binatota
W12_k141_11700_1	Actinomycetota
W12_k141_1176844_1	Actinomycetota
W12_k141_1177327_1	Actinomycetota
W12_k141_120638_4	Actinomycetota
W12_k141_1209360_1	Chloroflexota
W12_k141_1217915_37	Pseudomonadota
W12_k141_1236262_9	Chloroflexota
W12_k141_1261956_1	Actinomycetota
W12_k141_1266789_3	Actinomycetota
W12_k141_1283491_1	Actinomycetota
W12_k141_1284846_4	Actinomycetota
W12_k141_1284944_22	Acidobacteriota
W12_k141_1296176_1	Actinomycetota
W12_k141_1306011_6	Chloroflexota
W12_k141_1308032_6	Actinomycetota
W12_k141_1325750_3	Pseudomonadota
W12_k141_1338369_1	Chloroflexota
W12_k141_1340884_1	Pseudomonadota
W12_k141_1348359_1	Actinomycetota
W12_k141_1374973_7	Myxococcota
W12_k141_1381339_44	Pseudomonadota
W12_k141_1391544_2	Pseudomonadota
W12_k141_1416407_2	Chloroflexota
W12_k141_1418435_2	Chloroflexota
W12_k141_1419901_62	Actinomycetota
W12_k141_1439465_1	Nitrospirota
W12_k141_1449715_51	Actinomycetota
W12_k141_1455987_6	Pseudomonadota
W12_k141_1470011_3	Actinomycetota
W12_k141_1480781_6	Actinomycetota
W12_k141_1482017_1	Pseudomonadota
W12_k141_1483904_9	Pseudomonadota
W12_k141_1495719_1	Pseudomonadota
W12_k141_1505112_4	Pseudomonadota
W12_k141_150924_9	Actinomycetota
W12_k141_1523042_8	Pseudomonadota
W12_k141_1524071_1	Pseudomonadota
W12_k141_1525634_3	Pseudomonadota
W12_k141_1547536_25	Actinomycetota
W12_k141_1557239_3	Actinomycetota
W12_k141_1560989_3	Pseudomonadota
W12_k141_1562041_4	Chloroflexota
W12_k141_1566831_2	Unknown
W12_k141_1569140_9	Pseudomonadota
W12_k141_1571189_1	Planctomycetota
W12_k141_1572652_3	Actinomycetota
W12_k141_1596295_3	Pseudomonadota
W12_k141_1596295_7	Pseudomonadota
W12_k141_1601003_2	Pseudomonadota
W12_k141_1608769_1	Chloroflexota
W12_k141_1619969_1	Chloroflexota
W12_k141_162650_303	Pseudomonadota
W12_k141_162650_48	Pseudomonadota
W12_k141_1638267_5	Pseudomonadota
W12_k141_1644495_2	Actinomycetota
W12_k141_1650190_14	Actinomycetota
W12_k141_165346_2	Pseudomonadota
W12_k141_1659582_1	Planctomycetota
W12_k141_1664351_1	Actinomycetota
W12_k141_1671632_1	Pseudomonadota
W12_k141_1673013_1	Acidobacteriota
W12_k141_1684913_1	Pseudomonadota
W12_k141_1687387_3	Chloroflexota
W12_k141_1702195_5	Pseudomonadota
W12_k141_1708825_1	Pseudomonadota
W12_k141_1710873_3	Pseudomonadota
W12_k141_1712758_11	Pseudomonadota
W12_k141_1715089_2	Chloroflexota
W12_k141_1728634_1	Pseudomonadota
W12_k141_1736289_4	Actinomycetota
W12_k141_1738329_1	Pseudomonadota
W12_k141_1752079_13	Actinomycetota
W12_k141_1752612_1	Bacteroidota
W12_k141_1763699_1	Actinomycetota
W12_k141_1788446_1	Actinomycetota
W12_k141_1797996_2	Gemmatimonadota
W12_k141_1823537_9	Actinomycetota
W12_k141_1824092_5	Actinomycetota
W12_k141_1854376_3	Actinomycetota
W12_k141_1855160_4	Planctomycetota
W12_k141_1861274_25	Actinomycetota
W12_k141_1875101_1	Acidobacteriota
W12_k141_1880883_8	Pseudomonadota
W12_k141_1883873_6	Chloroflexota
W12_k141_1886907_2	Actinomycetota
W12_k141_1893133_1	Pseudomonadota
W12_k141_189636_3	Methanobacteriota
W12_k141_1911511_98	Actinomycetota
W12_k141_1918536_3	Actinomycetota
W12_k141_1931226_15	Actinomycetota
W12_k141_19328_4	Myxococcota
W12_k141_1932946_5	Pseudomonadota
W12_k141_1938442_1	Pseudomonadota
W12_k141_1941579_1	Myxococcota
W12_k141_1944717_2	Chloroflexota
W12_k141_195439_1	Myxococcota
W12_k141_1961998_1	Chloroflexota
W12_k141_1975752_2	Pseudomonadota
W12_k141_1979906_10	Pseudomonadota
W12_k141_1992342_2	Pseudomonadota
W12_k141_1993392_1	Chloroflexota
W12_k141_1995934_2	Unknown
W12_k141_1997212_23	Actinomycetota
W12_k141_1998915_9	Chloroflexota
W12_k141_200461_11	Chloroflexota
W12_k141_2020751_1	Actinomycetota
W12_k141_202423_1	Chloroflexota
W12_k141_2037029_2	Actinomycetota
W12_k141_2037968_8	Pseudomonadota
W12_k141_2038218_1	Pseudomonadota
W12_k141_2039227_3	Bacillota
W12_k141_2042578_1	Chloroflexota
W12_k141_2042697_19	Pseudomonadota
W12_k141_2043284_32	Pseudomonadota
W12_k141_2048124_1	Chloroflexota
W12_k141_2048406_1	Pseudomonadota
W12_k141_2077039_2	Armatimonadota
W12_k141_2081828_1	Chloroflexota
W12_k141_2088552_6	Actinomycetota
W12_k141_2092582_5	Acidobacteriota
W12_k141_2094048_5	Actinomycetota
W12_k141_2098980_3	Actinomycetota
W12_k141_2113529_1	Actinomycetota
W12_k141_211765_1	Actinomycetota
W12_k141_2123405_7	Chloroflexota
W12_k141_2134896_2	Chloroflexota
W12_k141_2135621_1	Actinomycetota
W12_k141_2163437_1	Pseudomonadota
W12_k141_2173363_1	Actinomycetota
W12_k141_2182551_1	Chloroflexota
W12_k141_2185225_3	Pseudomonadota
W12_k141_2190489_1	Chloroflexota
W12_k141_2193949_1	Chloroflexota
W12_k141_2198609_21	Pseudomonadota
W12_k141_2206299_1	Gemmatimonadota
W12_k141_2211619_1	Actinomycetota
W12_k141_2219837_1	Pseudomonadota
W12_k141_2253744_11	Actinomycetota
W12_k141_2266849_1	Actinomycetota
W12_k141_2271630_1	Campylobacterota
W12_k141_2292002_2	Pseudomonadota
W12_k141_2305459_4	Gemmatimonadota
W12_k141_233302_2	Actinomycetota
W12_k141_253167_3	Actinomycetota
W12_k141_25701_1	Chloroflexota
W12_k141_271317_1	Methanobacteriota
W12_k141_284485_5	Chloroflexota
W12_k141_291150_4	Actinomycetota
W12_k141_297330_4	Actinomycetota
W12_k141_311808_11	Pseudomonadota
W12_k141_32653_3	Pseudomonadota
W12_k141_335309_1	Methanobacteriota
W12_k141_335854_5	Acidobacteriota
W12_k141_35459_6	Pseudomonadota
W12_k141_362097_1	Actinomycetota
W12_k141_363373_4	Pseudomonadota
W12_k141_370768_3	Actinomycetota
W12_k141_380381_1	Pseudomonadota
W12_k141_380625_1	Pseudomonadota
W12_k141_381496_10	Actinomycetota
W12_k141_38305_2	Pseudomonadota
W12_k141_384032_1	Pseudomonadota
W12_k141_401436_7	Chloroflexota
W12_k141_403680_5	Myxococcota
W12_k141_410990_4	Gemmatimonadota
W12_k141_414708_1	Actinomycetota
W12_k141_419241_2	Actinomycetota
W12_k141_429597_4	Actinomycetota
W12_k141_430927_1	Actinomycetota
W12_k141_43200_2	Actinomycetota
W12_k141_439794_38	Pseudomonadota
W12_k141_467049_1	Chloroflexota
W12_k141_468462_3	Actinomycetota
W12_k141_468670_1	Pseudomonadota
W12_k141_474623_8	Pseudomonadota
W12_k141_482044_7	Planctomycetota
W12_k141_487664_3	Chloroflexota
W12_k141_499090_6	Gemmatimonadota
W12_k141_500845_3	Elusimicrobiota
W12_k141_503952_2	Pseudomonadota
W12_k141_52071_1	Actinomycetota
W12_k141_525112_1	Myxococcota
W12_k141_525733_1	Pseudomonadota
W12_k141_554670_1	Pseudomonadota
W12_k141_558700_9	Actinomycetota
W12_k141_577712_1	Actinomycetota
W12_k141_584863_27	Pseudomonadota
W12_k141_592643_1	Chloroflexota
W12_k141_600323_1	Pseudomonadota
W12_k141_605746_2	Chloroflexota
W12_k141_614296_6	Chloroflexota
W12_k141_656676_3	Actinomycetota
W12_k141_687954_3	Actinomycetota
W12_k141_700214_5	Chloroflexota
W12_k141_719946_1	Actinomycetota
W12_k141_725971_9	Pseudomonadota
W12_k141_752398_6	Actinomycetota
W12_k141_763696_1	Acidobacteriota
W12_k141_767199_2	Pseudomonadota
W12_k141_772365_11	Pseudomonadota
W12_k141_774586_7	Myxococcota
W12_k141_77762_1	Pseudomonadota
W12_k141_790144_1	Gemmatimonadota
W12_k141_793536_3	Actinomycetota
W12_k141_797885_23	Pseudomonadota
W12_k141_817531_1	Actinomycetota
W12_k141_832858_4	Actinomycetota
W12_k141_851004_4	Pseudomonadota
W12_k141_868066_2	Actinomycetota
W12_k141_875898_8	Actinomycetota
W12_k141_878970_4	Planctomycetota
W12_k141_888395_6	Pseudomonadota
W12_k141_904388_3	Gemmatimonadota
W12_k141_906923_1	Pseudomonadota
W12_k141_907128_5	Pseudomonadota
W12_k141_942321_2	Pseudomonadota
W12_k141_947458_1	Chloroflexota
W12_k141_953290_3	Actinomycetota
W12_k141_957155_39	Actinomycetota
W12_k141_969430_3	Pseudomonadota
W12_k141_981639_3	Pseudomonadota
W12_k141_989863_1	Gemmatimonadota
W13_k141_1002143_1	Chloroflexota
W13_k141_100997_6	Pseudomonadota
W13_k141_1106374_27	Actinomycetota
W13_k141_1128184_9	Verrucomicrobiota
W13_k141_113128_3	Chloroflexota
W13_k141_1136515_1	Chloroflexota
W13_k141_1157386_5	Pseudomonadota
W13_k141_1205752_8	Actinomycetota
W13_k141_1205917_3	Chloroflexota
W13_k141_1229266_2	Actinomycetota
W13_k141_1266113_1	Chloroflexota
W13_k141_1279596_4	Actinomycetota
W13_k141_128898_6	Actinomycetota
W13_k141_1320411_2	Actinomycetota
W13_k141_132942_8	Actinomycetota
W13_k141_1329893_1	Chloroflexota
W13_k141_1340920_1	Acidobacteriota
W13_k141_135482_1	Pseudomonadota
W13_k141_1392979_35	Actinomycetota
W13_k141_1408862_9	Pseudomonadota
W13_k141_1412300_43	Bacteroidota
W13_k141_1441564_2	Actinomycetota
W13_k141_1469503_1	Chloroflexota
W13_k141_147016_10	Pseudomonadota
W13_k141_147247_2	Pseudomonadota
W13_k141_1498898_76	Actinomycetota
W13_k141_1509920_1	Pseudomonadota
W13_k141_1527690_7	Actinomycetota
W13_k141_1539367_1	Chloroflexota
W13_k141_1547220_2	Bacillota
W13_k141_1554657_3	Myxococcota
W13_k141_1593966_4	Pseudomonadota
W13_k141_1595952_22	Actinomycetota
W13_k141_1601516_1	Nitrospirota
W13_k141_1610107_21	Actinomycetota
W13_k141_1633506_7	Pseudomonadota
W13_k141_1638889_1	Pseudomonadota
W13_k141_1644285_2	Actinomycetota
W13_k141_1646055_1	Actinomycetota
W13_k141_1670427_1	Methanobacteriota
W13_k141_1675543_1	Chloroflexota
W13_k141_1692273_1	Myxococcota
W13_k141_1697404_11	Nitrospirota
W13_k141_1713451_5	Pseudomonadota
W13_k141_192830_1	Pseudomonadota
W13_k141_19560_12	Actinomycetota
W13_k141_200878_2	Chloroflexota
W13_k141_201810_2	Pseudomonadota
W13_k141_203727_2	Actinomycetota
W13_k141_206635_1	Pseudomonadota
W13_k141_218671_5	Actinomycetota
W13_k141_21964_1	Methanobacteriota
W13_k141_220435_7	Myxococcota
W13_k141_226593_2	Chloroflexota
W13_k141_227712_16	Pseudomonadota
W13_k141_231417_24	Actinomycetota
W13_k141_266263_1	Pseudomonadota
W13_k141_275596_1	Actinomycetota
W13_k141_276365_1	Actinomycetota
W13_k141_290036_7	Actinomycetota
W13_k141_31092_1	Actinomycetota
W13_k141_329671_3	Pseudomonadota
W13_k141_341320_1	Chloroflexota
W13_k141_347059_8	Actinomycetota
W13_k141_367095_2	Pseudomonadota
W13_k141_409787_1	Chloroflexota
W13_k141_424104_1	Actinomycetota
W13_k141_429632_2	Pseudomonadota
W13_k141_490085_27	Actinomycetota
W13_k141_506747_19	Pseudomonadota
W13_k141_513578_2	Chloroflexota
W13_k141_518200_1	Actinomycetota
W13_k141_541990_2	Pseudomonadota
W13_k141_555572_3	Gemmatimonadota
W13_k141_566919_1	Pseudomonadota
W13_k141_573025_2	Pseudomonadota
W13_k141_605378_10	Actinomycetota
W13_k141_610205_3	Pseudomonadota
W13_k141_627477_2	Pseudomonadota
W13_k141_66361_5	Chloroflexota
W13_k141_698004_1	Actinomycetota
W13_k141_711431_1	Chloroflexota
W13_k141_714948_2	Actinomycetota
W13_k141_737011_5	Pseudomonadota
W13_k141_771801_1	Actinomycetota
W13_k141_78506_2	Pseudomonadota
W13_k141_810621_2	Verrucomicrobiota
W13_k141_859557_5	Actinomycetota
W13_k141_868378_1	Actinomycetota
W13_k141_874174_1	Pseudomonadota
W13_k141_885103_5	Actinomycetota
W13_k141_903331_8	Pseudomonadota
W13_k141_903810_1	Pseudomonadota
W13_k141_90722_18	Pseudomonadota
W13_k141_907369_7	Actinomycetota
W13_k141_914210_1	Pseudomonadota
W13_k141_932434_9	Pseudomonadota
W13_k141_960719_3	Gemmatimonadota
W13_k141_967079_7	Bacillota
W13_k141_97481_4	Pseudomonadota
W13_k141_978518_5	Pseudomonadota
W13_k141_990666_4	Actinomycetota
W13_k141_992350_3	Pseudomonadota
W13_k141_994944_4	Pseudomonadota
W14_k141_1001781_2	Chlamydiota
W14_k141_1008990_18	Pseudomonadota
W14_k141_1023903_2	Actinomycetota
W14_k141_1032216_4	Pseudomonadota
W14_k141_1037118_3	Pseudomonadota
W14_k141_1058078_2	Acidobacteriota
W14_k141_1059070_1	Actinomycetota
W14_k141_1117196_4	Actinomycetota
W14_k141_1125372_1	Pseudomonadota
W14_k141_1168168_5	Actinomycetota
W14_k141_1179985_1	Methanobacteriota
W14_k141_1181478_2	Chloroflexota
W14_k141_1185961_3	Pseudomonadota
W14_k141_1189627_1	Gemmatimonadota
W14_k141_119585_3	Chloroflexota
W14_k141_1209503_2	Gemmatimonadota
W14_k141_1213926_6	Acidobacteriota
W14_k141_122359_2	Pseudomonadota
W14_k141_1230225_1	Actinomycetota
W14_k141_1235657_1	Chloroflexota
W14_k141_1239160_1	Pseudomonadota
W14_k141_12411_1	Acidobacteriota
W14_k141_1246347_8	Nitrospirota
W14_k141_1253980_1	Actinomycetota
W14_k141_1258647_1	Pseudomonadota
W14_k141_1262676_2	Pseudomonadota
W14_k141_1265255_3	Planctomycetota
W14_k141_1269896_3	Gemmatimonadota
W14_k141_127155_2	Pseudomonadota
W14_k141_1279414_2	Gemmatimonadota
W14_k141_1280668_1	Pseudomonadota
W14_k141_1281384_1	Actinomycetota
W14_k141_1290922_5	Pseudomonadota
W14_k141_1299133_1	Pseudomonadota
W14_k141_1329232_1	Pseudomonadota
W14_k141_1363659_4	Actinomycetota
W14_k141_1366710_6	Pseudomonadota
W14_k141_1369923_3	Acidobacteriota
W14_k141_1370212_6	Acidobacteriota
W14_k141_1375987_2	Cyanobacteriota
W14_k141_1376867_2	Acidobacteriota
W14_k141_1377156_2	Pseudomonadota
W14_k141_1381276_1	Pseudomonadota
W14_k141_139607_2	Pseudomonadota
W14_k141_1413944_4	Pseudomonadota
W14_k141_1416551_2	Chloroflexota
W14_k141_1432682_5	Pseudomonadota
W14_k141_1434010_12	Pseudomonadota
W14_k141_1482282_5	Actinomycetota
W14_k141_1488575_4	Planctomycetota
W14_k141_1488637_10	Actinomycetota
W14_k141_1489122_8	Acidobacteriota
W14_k141_149086_1	Actinomycetota
W14_k141_1492293_3	Pseudomonadota
W14_k141_1498981_13	Pseudomonadota
W14_k141_1500734_1	Gemmatimonadota
W14_k141_1510339_4	Acidobacteriota
W14_k141_1513836_1	Pseudomonadota
W14_k141_1532290_8	Acidobacteriota
W14_k141_1532515_3	Actinomycetota
W14_k141_1532542_3	Pseudomonadota
W14_k141_1536095_1	Pseudomonadota
W14_k141_1563015_42	Armatimonadota
W14_k141_156325_6	Pseudomonadota
W14_k141_1568171_1	Pseudomonadota
W14_k141_1583684_22	Pseudomonadota
W14_k141_1586131_3	Pseudomonadota
W14_k141_1594272_2	Pseudomonadota
W14_k141_1605702_5	Chloroflexota
W14_k141_1614058_1	Acidobacteriota
W14_k141_173965_2	Nitrospirota
W14_k141_180468_1	Actinomycetota
W14_k141_186099_1	Planctomycetota
W14_k141_205435_1	Chloroflexota
W14_k141_216188_1	Pseudomonadota
W14_k141_219465_1	Chloroflexota
W14_k141_226483_2	Pseudomonadota
W14_k141_240086_2	Acidobacteriota
W14_k141_240278_1	Gemmatimonadota
W14_k141_245194_14	Myxococcota
W14_k141_248674_1	Actinomycetota
W14_k141_2508_1	Pseudomonadota
W14_k141_257572_4	Chloroflexota
W14_k141_267375_10	Pseudomonadota
W14_k141_26841_1	Pseudomonadota
W14_k141_270121_1	Pseudomonadota
W14_k141_277057_3	Pseudomonadota
W14_k141_279076_24	Nitrospirota
W14_k141_283963_1	Chloroflexota
W14_k141_285499_2	Actinomycetota
W14_k141_29348_2	Gemmatimonadota
W14_k141_301239_4	Acidobacteriota
W14_k141_307474_3	Pseudomonadota
W14_k141_320469_1	Actinomycetota
W14_k141_330419_1	Pseudomonadota
W14_k141_331951_5	Actinomycetota
W14_k141_332317_1	Pseudomonadota
W14_k141_345058_4	Pseudomonadota
W14_k141_346459_15	Chloroflexota
W14_k141_354745_1	Chloroflexota
W14_k141_357465_1	Pseudomonadota
W14_k141_36182_13	Myxococcota
W14_k141_37349_1	Actinomycetota
W14_k141_376399_5	Planctomycetota
W14_k141_385772_2	Actinomycetota
W14_k141_38990_1	Pseudomonadota
W14_k141_412826_3	Pseudomonadota
W14_k141_413605_3	Acidobacteriota
W14_k141_426702_6	Pseudomonadota
W14_k141_44354_18	Pseudomonadota
W14_k141_455328_1	Pseudomonadota
W14_k141_460467_3	Acidobacteriota
W14_k141_471470_10	Pseudomonadota
W14_k141_471945_2	Pseudomonadota
W14_k141_472044_6	Pseudomonadota
W14_k141_480866_1	Pseudomonadota
W14_k141_494699_2	Actinomycetota
W14_k141_498488_1	Actinomycetota
W14_k141_50103_1	Pseudomonadota
W14_k141_519102_8	Acidobacteriota
W14_k141_532026_3	Pseudomonadota
W14_k141_533490_4	Pseudomonadota
W14_k141_540794_6	Chloroflexota
W14_k141_543362_3	Actinomycetota
W14_k141_546326_1	Acidobacteriota
W14_k141_556343_5	Acidobacteriota
W14_k141_558284_31	Pseudomonadota
W14_k141_566052_21	Pseudomonadota
W14_k141_581910_1	Pseudomonadota
W14_k141_586237_2	Pseudomonadota
W14_k141_594874_1	Pseudomonadota
W14_k141_638945_3	Actinomycetota
W14_k141_64725_1	Pseudomonadota
W14_k141_657728_4	Actinomycetota
W14_k141_658333_3	Gemmatimonadota
W14_k141_660847_1	Gemmatimonadota
W14_k141_663627_7	Actinomycetota
W14_k141_67126_8	Acidobacteriota
W14_k141_671576_3	Acidobacteriota
W14_k141_688802_12	Myxococcota
W14_k141_693214_6	Pseudomonadota
W14_k141_708644_2	Pseudomonadota
W14_k141_712185_1	Pseudomonadota
W14_k141_725931_1	Pseudomonadota
W14_k141_726084_5	Acidobacteriota
W14_k141_726946_7	Actinomycetota
W14_k141_736565_1	Pseudomonadota
W14_k141_763265_2	Pseudomonadota
W14_k141_764398_7	Cyanobacteriota
W14_k141_768204_1	Pseudomonadota
W14_k141_773629_3	Acidobacteriota
W14_k141_777402_19	Pseudomonadota
W14_k141_792698_13	Armatimonadota
W14_k141_794571_96	Pseudomonadota
W14_k141_802921_2	Actinomycetota
W14_k141_858804_1	Actinomycetota
W14_k141_872600_16	Pseudomonadota
W14_k141_873900_2	Pseudomonadota
W14_k141_876833_16	Armatimonadota
W14_k141_888315_66	Pseudomonadota
W14_k141_894810_4	Acidobacteriota
W14_k141_904798_2	Pseudomonadota
W14_k141_912869_1	Pseudomonadota
W14_k141_918146_6	Chloroflexota
W14_k141_927380_6	Pseudomonadota
W14_k141_927380_7	Pseudomonadota
W14_k141_927482_28	Planctomycetota
W14_k141_932733_3	Chloroflexota
W14_k141_933931_2	Pseudomonadota
W14_k141_934637_3	Acidobacteriota
W14_k141_955300_3	Methanobacteriota
W14_k141_968970_1	Pseudomonadota
W14_k141_973392_2	Myxococcota
W14_k141_976026_2	Actinomycetota
W14_k141_98277_23	Pseudomonadota
W14_k141_98368_2	Acidobacteriota
W14_k141_983702_3	Methanobacteriota
W14_k141_991161_2	Pseudomonadota
W15_k141_1015262_52	Chloroflexota
W15_k141_102444_2	Actinomycetota
W15_k141_1036638_58	Actinomycetota
W15_k141_1037879_1	Actinomycetota
W15_k141_1044825_4	Actinomycetota
W15_k141_1046014_8	Actinomycetota
W15_k141_1072227_1	Actinomycetota
W15_k141_1081807_2	Pseudomonadota
W15_k141_1089881_3	Pseudomonadota
W15_k141_1095163_2	Acidobacteriota
W15_k141_1095235_7	Actinomycetota
W15_k141_1126705_4	Pseudomonadota
W15_k141_1127157_3	Pseudomonadota
W15_k141_1127157_4	Pseudomonadota
W15_k141_1127157_5	Pseudomonadota
W15_k141_1129376_24	Actinomycetota
W15_k141_1133775_2	Pseudomonadota
W15_k141_1136594_1	Acidobacteriota
W15_k141_1143931_1	Actinomycetota
W15_k141_1144641_16	Chloroflexota
W15_k141_1169059_8	Pseudomonadota
W15_k141_1171235_3	Actinomycetota
W15_k141_1179842_2	Pseudomonadota
W15_k141_119079_1	Chloroflexota
W15_k141_1190994_2	Actinomycetota
W15_k141_1207902_4	Chloroflexota
W15_k141_1214157_1	Pseudomonadota
W15_k141_1215428_3	Actinomycetota
W15_k141_1223793_8	Actinomycetota
W15_k141_1224489_2	Acidobacteriota
W15_k141_1235821_1	Actinomycetota
W15_k141_12364_1	Actinomycetota
W15_k141_1245000_1	Pseudomonadota
W15_k141_1271365_4	Actinomycetota
W15_k141_1278861_1	Actinomycetota
W15_k141_1286248_2	Acidobacteriota
W15_k141_129899_4	Chloroflexota
W15_k141_1308803_1	Unknown
W15_k141_1312960_3	Chloroflexota
W15_k141_1317043_34	Pseudomonadota
W15_k141_1317900_5	Myxococcota
W15_k141_1324261_1	Pseudomonadota
W15_k141_1330774_1	Pseudomonadota
W15_k141_1352596_1	Actinomycetota
W15_k141_1353631_1	Pseudomonadota
W15_k141_13595_5	Chloroflexota
W15_k141_1364365_2	Pseudomonadota
W15_k141_1365583_2	Acidobacteriota
W15_k141_1369274_48	Chloroflexota
W15_k141_1373719_2	Pseudomonadota
W15_k141_137639_2	Acidobacteriota
W15_k141_1380499_13	Pseudomonadota
W15_k141_1384213_31	Pseudomonadota
W15_k141_1390917_1	Actinomycetota
W15_k141_1407817_4	Pseudomonadota
W15_k141_1410291_1	Pseudomonadota
W15_k141_141411_1	Planctomycetota
W15_k141_1418688_2	Actinomycetota
W15_k141_1421850_2	Pseudomonadota
W15_k141_142445_1	Actinomycetota
W15_k141_1435951_4	Pseudomonadota
W15_k141_143618_2	Pseudomonadota
W15_k141_1443618_4	Acidobacteriota
W15_k141_1445598_1	Myxococcota
W15_k141_1453515_2	Actinomycetota
W15_k141_1456144_6	Chloroflexota
W15_k141_1461798_6	Actinomycetota
W15_k141_1462086_4	Pseudomonadota
W15_k141_1475447_5	Actinomycetota
W15_k141_1476486_1	Pseudomonadota
W15_k141_1477617_1	Pseudomonadota
W15_k141_1478900_1	Actinomycetota
W15_k141_1479660_1	Pseudomonadota
W15_k141_1479882_34	Actinomycetota
W15_k141_1492272_16	Pseudomonadota
W15_k141_1493875_6	Myxococcota
W15_k141_1494988_1	Actinomycetota
W15_k141_1495244_1	Chloroflexota
W15_k141_1507721_2	Acidobacteriota
W15_k141_15109_9	Nitrospirota
W15_k141_151493_9	Pseudomonadota
W15_k141_151905_10	Actinomycetota
W15_k141_153411_1	Acidobacteriota
W15_k141_1550265_2	Pseudomonadota
W15_k141_1552151_3	Chloroflexota
W15_k141_1556960_5	Actinomycetota
W15_k141_1566525_1	Pseudomonadota
W15_k141_1577980_5	Gemmatimonadota
W15_k141_1584320_1	Actinomycetota
W15_k141_1585838_2	Pseudomonadota
W15_k141_1591708_2	Myxococcota
W15_k141_159278_1	Pseudomonadota
W15_k141_1597268_32	Nitrospirota
W15_k141_1614266_3	Myxococcota
W15_k141_1629256_9	Pseudomonadota
W15_k141_1642182_2	Actinomycetota
W15_k141_1643569_6	Chloroflexota
W15_k141_1645198_1	Actinomycetota
W15_k141_1648875_2	Gemmatimonadota
W15_k141_1658789_5	Chloroflexota
W15_k141_1661129_2	Actinomycetota
W15_k141_1668437_3	Chloroflexota
W15_k141_1672537_2	Chloroflexota
W15_k141_1674422_2	Actinomycetota
W15_k141_168211_1	Chloroflexota
W15_k141_1682462_18	Actinomycetota
W15_k141_1689583_2	Actinomycetota
W15_k141_1692683_2	Pseudomonadota
W15_k141_1702734_19	Actinomycetota
W15_k141_1707714_7	Pseudomonadota
W15_k141_1711933_29	Actinomycetota
W15_k141_1722935_2	Actinomycetota
W15_k141_172614_3	Actinomycetota
W15_k141_1727166_1	Pseudomonadota
W15_k141_1731756_8	Pseudomonadota
W15_k141_1731944_10	Gemmatimonadota
W15_k141_1733532_1	Gemmatimonadota
W15_k141_1735831_2	Pseudomonadota
W15_k141_1763162_3	Pseudomonadota
W15_k141_177304_2	Unknown
W15_k141_1774591_3	Actinomycetota
W15_k141_1787831_22	Actinomycetota
W15_k141_180264_6	Pseudomonadota
W15_k141_184680_7	Pseudomonadota
W15_k141_18785_10	Pseudomonadota
W15_k141_205900_6	Actinomycetota
W15_k141_216595_3	Pseudomonadota
W15_k141_230239_4	Actinomycetota
W15_k141_234814_6	Actinomycetota
W15_k141_237087_2	Acidobacteriota
W15_k141_241370_1	Pseudomonadota
W15_k141_245463_1	Chloroflexota
W15_k141_252705_2	Actinomycetota
W15_k141_253488_1	Kiritimatiellota
W15_k141_280763_3	Chloroflexota
W15_k141_284553_1	Acidobacteriota
W15_k141_290442_7	Pseudomonadota
W15_k141_296886_1	Pseudomonadota
W15_k141_296973_4	Pseudomonadota
W15_k141_299684_1	Pseudomonadota
W15_k141_313375_7	Actinomycetota
W15_k141_317216_2	Pseudomonadota
W15_k141_326062_4	Pseudomonadota
W15_k141_328646_9	Nitrospirota
W15_k141_32874_7	Actinomycetota
W15_k141_334216_9	Pseudomonadota
W15_k141_336918_1	Actinomycetota
W15_k141_337340_10	Actinomycetota
W15_k141_344521_4	Pseudomonadota
W15_k141_351500_5	Pseudomonadota
W15_k141_37233_1	Pseudomonadota
W15_k141_376180_2	Actinomycetota
W15_k141_379001_1	Nitrospirota
W15_k141_389594_2	Pseudomonadota
W15_k141_393995_2	Actinomycetota
W15_k141_404135_5	Pseudomonadota
W15_k141_427178_1	Acidobacteriota
W15_k141_429395_8	Actinomycetota
W15_k141_432592_3	Actinomycetota
W15_k141_433133_2	Chloroflexota
W15_k141_436336_3	Pseudomonadota
W15_k141_443533_2	Chloroflexota
W15_k141_457006_4	Pseudomonadota
W15_k141_461646_3	Actinomycetota
W15_k141_470596_3	Pseudomonadota
W15_k141_47389_2	Pseudomonadota
W15_k141_477195_1	Pseudomonadota
W15_k141_483998_3	Actinomycetota
W15_k141_487882_1	Pseudomonadota
W15_k141_501400_5	Pseudomonadota
W15_k141_504779_1	Myxococcota
W15_k141_517729_1	Nitrospirota
W15_k141_541293_4	Actinomycetota
W15_k141_54758_2	Pseudomonadota
W15_k141_548411_25	Pseudomonadota
W15_k141_55569_3	Actinomycetota
W15_k141_560361_2	Actinomycetota
W15_k141_573887_1	Actinomycetota
W15_k141_576826_7	Actinomycetota
W15_k141_578879_4	Pseudomonadota
W15_k141_588423_13	Actinomycetota
W15_k141_592101_28	Nitrospirota
W15_k141_594414_1	Chloroflexota
W15_k141_600155_1	Chloroflexota
W15_k141_603159_3	Pseudomonadota
W15_k141_615743_6	Pseudomonadota
W15_k141_623404_1	Actinomycetota
W15_k141_623690_3	Chloroflexota
W15_k141_63536_15	Pseudomonadota
W15_k141_639436_1	Chloroflexota
W15_k141_639696_2	Pseudomonadota
W15_k141_639929_2	Pseudomonadota
W15_k141_64829_6	Pseudomonadota
W15_k141_657492_1	Pseudomonadota
W15_k141_661304_1	Actinomycetota
W15_k141_667362_7	Chloroflexota
W15_k141_66783_2	Pseudomonadota
W15_k141_670483_7	Actinomycetota
W15_k141_680582_3	Chloroflexota
W15_k141_708089_2	Gemmatimonadota
W15_k141_7145_1	Actinomycetota
W15_k141_719709_3	Pseudomonadota
W15_k141_727294_4	Actinomycetota
W15_k141_738646_4	Pseudomonadota
W15_k141_741130_4	Chloroflexota
W15_k141_745358_6	Unknown
W15_k141_751393_5	Actinomycetota
W15_k141_754622_2	Pseudomonadota
W15_k141_755060_2	Acidobacteriota
W15_k141_761802_1	Actinomycetota
W15_k141_766908_1	Pseudomonadota
W15_k141_775796_28	Pseudomonadota
W15_k141_780837_4	Actinomycetota
W15_k141_786229_1	Actinomycetota
W15_k141_795018_4	Actinomycetota
W15_k141_805543_1	Pseudomonadota
W15_k141_805873_2	Pseudomonadota
W15_k141_810312_1	Pseudomonadota
W15_k141_817606_3	Pseudomonadota
W15_k141_823677_1	Pseudomonadota
W15_k141_842324_4	Chloroflexota
W15_k141_844589_4	Pseudomonadota
W15_k141_84949_3	Actinomycetota
W15_k141_855289_1	Actinomycetota
W15_k141_856886_2	Unknown
W15_k141_858752_3	Chloroflexota
W15_k141_858825_17	Actinomycetota
W15_k141_861249_1	Pseudomonadota
W15_k141_861891_10	Actinomycetota
W15_k141_863225_4	Actinomycetota
W15_k141_865329_3	Actinomycetota
W15_k141_867542_1	Pseudomonadota
W15_k141_881822_1	Chloroflexota
W15_k141_885756_1	Pseudomonadota
W15_k141_890719_1	Pseudomonadota
W15_k141_901694_2	Pseudomonadota
W15_k141_911548_2	Pseudomonadota
W15_k141_912168_1	Actinomycetota
W15_k141_914816_12	Chloroflexota
W15_k141_923202_15	Pseudomonadota
W15_k141_931034_1	Unknown
W15_k141_946166_2	Pseudomonadota
W15_k141_950168_6	Chloroflexota
W15_k141_968727_2	Nitrospirota
W16_k141_109179_4	Pseudomonadota
W16_k141_111824_3	Pseudomonadota
W16_k141_114516_1	Pseudomonadota
W16_k141_12067_2	Gemmatimonadota
W16_k141_123140_14	Pseudomonadota
W16_k141_124998_9	Pseudomonadota
W16_k141_125394_2	Pseudomonadota
W16_k141_126241_10	Pseudomonadota
W16_k141_126534_19	Pseudomonadota
W16_k141_129639_13	Spirochaetota
W16_k141_130189_2	Pseudomonadota
W16_k141_131500_35	Bacteroidota
W16_k141_135590_5	Pseudomonadota
W16_k141_138950_1	Pseudomonadota
W16_k141_144180_4	Pseudomonadota
W16_k141_146718_2	Pseudomonadota
W16_k141_149575_6	Gemmatimonadota
W16_k141_163020_2	Acidobacteriota
W16_k141_166447_2	Unknown
W16_k141_176627_1	Pseudomonadota
W16_k141_189114_43	Verrucomicrobiota
W16_k141_201606_12	Nitrospirota
W16_k141_207642_3	Pseudomonadota
W16_k141_208467_22	Pseudomonadota
W16_k141_208635_1	Pseudomonadota
W16_k141_213775_2	Verrucomicrobiota
W16_k141_219908_2	Pseudomonadota
W16_k141_2226_1	Acidobacteriota
W16_k141_224847_1	Pseudomonadota
W16_k141_225861_2	Pseudomonadota
W16_k141_227284_2	Gemmatimonadota
W16_k141_237564_4	Pseudomonadota
W16_k141_239114_30	Acidobacteriota
W16_k141_243577_32	Nitrospirota
W16_k141_247850_1	Pseudomonadota
W16_k141_25145_13	Acidobacteriota
W16_k141_253072_69	Bacteroidota
W16_k141_256155_3	Pseudomonadota
W16_k141_263224_2	Pseudomonadota
W16_k141_269051_12	Nitrospirota
W16_k141_275141_78	Pseudomonadota
W16_k141_275699_9	Pseudomonadota
W16_k141_279545_1	Acidobacteriota
W16_k141_294483_3	Pseudomonadota
W16_k141_297960_4	Pseudomonadota
W16_k141_301736_5	Pseudomonadota
W16_k141_308347_2	Pseudomonadota
W16_k141_309076_1	Pseudomonadota
W16_k141_325492_3	Pseudomonadota
W16_k141_334034_44	Bacteroidota
W16_k141_334262_11	Pseudomonadota
W16_k141_334820_20	Acidobacteriota
W16_k141_3384_4	Bacteroidota
W16_k141_338912_2	Acidobacteriota
W16_k141_339334_23	Pseudomonadota
W16_k141_34917_38	Pseudomonadota
W16_k141_35447_3	Pseudomonadota
W16_k141_357375_3	Acidobacteriota
W16_k141_358084_6	Pseudomonadota
W16_k141_358808_16	Actinomycetota
W16_k141_362971_1	Pseudomonadota
W16_k141_363896_6	Unknown
W16_k141_368979_24	Pseudomonadota
W16_k141_379858_8	Pseudomonadota
W16_k141_380815_46	Pseudomonadota
W16_k141_382420_34	Pseudomonadota
W16_k141_389041_9	Pseudomonadota
W16_k141_394434_3	Pseudomonadota
W16_k141_401564_2	Pseudomonadota
W16_k141_403802_78	Acidobacteriota
W16_k141_408870_4	Gemmatimonadota
W16_k141_412064_27	Pseudomonadota
W16_k141_412404_20	Acidobacteriota
W16_k141_423651_5	Acidobacteriota
W16_k141_428399_18	Verrucomicrobiota
W16_k141_429610_2	Gemmatimonadota
W16_k141_431029_3	Actinomycetota
W16_k141_437011_1	Pseudomonadota
W16_k141_442988_4	Bacteroidota
W16_k141_445525_1	Pseudomonadota
W16_k141_445924_2	Pseudomonadota
W16_k141_449191_1	Pseudomonadota
W16_k141_449489_14	Nitrospirota
W16_k141_457357_1	Pseudomonadota
W16_k141_458450_84	Pseudomonadota
W16_k141_459460_1	Pseudomonadota
W16_k141_473591_6	Pseudomonadota
W16_k141_473756_3	Pseudomonadota
W16_k141_473985_10	Acidobacteriota
W16_k141_474471_19	Gemmatimonadota
W16_k141_476680_5	Pseudomonadota
W16_k141_48293_1	Pseudomonadota
W16_k141_488741_13	Pseudomonadota
W16_k141_489828_2	Pseudomonadota
W16_k141_491042_2	Pseudomonadota
W16_k141_497128_4	Pseudomonadota
W16_k141_497128_9	Pseudomonadota
W16_k141_511841_1	Unknown
W16_k141_512722_30	Pseudomonadota
W16_k141_514941_1	Pseudomonadota
W16_k141_516485_1	Pseudomonadota
W16_k141_522666_1	Pseudomonadota
W16_k141_524179_213	Pseudomonadota
W16_k141_526392_2	Gemmatimonadota
W16_k141_534235_3	Gemmatimonadota
W16_k141_534455_2	Acidobacteriota
W16_k141_540212_7	Acidobacteriota
W16_k141_545178_3	Pseudomonadota
W16_k141_552283_5	Acidobacteriota
W16_k141_565037_1	Pseudomonadota
W16_k141_566106_1	Pseudomonadota
W16_k141_576463_31	Pseudomonadota
W16_k141_57823_5	Pseudomonadota
W16_k141_591636_1	Pseudomonadota
W16_k141_595621_1	Acidobacteriota
W16_k141_598019_3	Pseudomonadota
W16_k141_598370_38	Gemmatimonadota
W16_k141_600849_1	Myxococcota
W16_k141_601276_246	Acidobacteriota
W16_k141_603532_1	Pseudomonadota
W16_k141_607017_3	Gemmatimonadota
W16_k141_608874_5	Pseudomonadota
W16_k141_616225_42	Pseudomonadota
W16_k141_62150_2	Pseudomonadota
W16_k141_622328_1	Pseudomonadota
W16_k141_632420_1	Pseudomonadota
W16_k141_657276_11	Actinomycetota
W16_k141_660151_1	Verrucomicrobiota
W16_k141_669885_1	Pseudomonadota
W16_k141_671976_22	Pseudomonadota
W16_k141_677120_42	Pseudomonadota
W16_k141_683600_2	Gemmatimonadota
W16_k141_685516_1	Pseudomonadota
W16_k141_686770_1	Pseudomonadota
W16_k141_693220_4	Pseudomonadota
W16_k141_693292_1	Pseudomonadota
W16_k141_699866_6	Actinomycetota
W16_k141_707260_2	Verrucomicrobiota
W16_k141_71099_3	Gemmatimonadota
W16_k141_71271_1	Pseudomonadota
W16_k141_714823_24	Nitrospirota
W16_k141_720944_2	Pseudomonadota
W16_k141_725548_5	Pseudomonadota
W16_k141_730308_4	Pseudomonadota
W16_k141_730654_39	Pseudomonadota
W16_k141_732980_7	Pseudomonadota
W16_k141_735511_29	Gemmatimonadota
W16_k141_743121_1	Pseudomonadota
W16_k141_757854_7	Pseudomonadota
W16_k141_75885_1	Nitrospirota
W16_k141_773007_13	Pseudomonadota
W16_k141_795331_1	Pseudomonadota
W16_k141_795417_4	Pseudomonadota
W16_k141_796564_49	Pseudomonadota
W16_k141_796564_72	Pseudomonadota
W16_k141_800396_38	Pseudomonadota
W16_k141_802014_29	Pseudomonadota
W16_k141_820428_3	Pseudomonadota
W16_k141_821899_1	Pseudomonadota
W16_k141_829191_69	Pseudomonadota
W16_k141_839241_2	Actinomycetota
W16_k141_847656_3	Pseudomonadota
W16_k141_857919_1	Pseudomonadota
W16_k141_859757_70	Planctomycetota
W16_k141_859757_79	Planctomycetota
W16_k141_867202_43	Pseudomonadota
W16_k141_870051_2	Thermodesulfobacteriota
W16_k141_881097_15	Chloroflexota
W16_k141_910562_2	Unknown
W16_k141_911267_4	Pseudomonadota
W16_k141_913773_26	Pseudomonadota
W16_k141_915456_1	Gemmatimonadota
W16_k141_921512_3	Pseudomonadota
W16_k141_929137_14	Nitrospirota
W16_k141_944249_4	Gemmatimonadota
W16_k141_967769_4	Pseudomonadota
W16_k141_967769_8	Pseudomonadota
W17_k141_105334_5	Gemmatimonadota
W17_k141_129038_21	Actinomycetota
W17_k141_133838_1	Actinomycetota
W17_k141_141775_7	Pseudomonadota
W17_k141_156312_3	Pseudomonadota
W17_k141_161375_1	Pseudomonadota
W17_k141_178480_36	Pseudomonadota
W17_k141_185321_2	Actinomycetota
W17_k141_188169_1	Pseudomonadota
W17_k141_2062_1	Acidobacteriota
W17_k141_219854_3	Actinomycetota
W17_k141_219948_2	Pseudomonadota
W17_k141_222055_1	Chloroflexota
W17_k141_226023_2	Actinomycetota
W17_k141_230832_3	Actinomycetota
W17_k141_234022_13	Actinomycetota
W17_k141_25241_1	Actinomycetota
W17_k141_258531_1	Actinomycetota
W17_k141_259044_10	Actinomycetota
W17_k141_265805_1	Gemmatimonadota
W17_k141_266535_1	Actinomycetota
W17_k141_271806_1	Chloroflexota
W17_k141_286790_6	Chloroflexota
W17_k141_297055_1	Actinomycetota
W17_k141_311279_9	Actinomycetota
W17_k141_324668_2	Pseudomonadota
W17_k141_328918_8	Chloroflexota
W17_k141_338338_13	Actinomycetota
W17_k141_356680_7	Actinomycetota
W17_k141_374490_2	Actinomycetota
W17_k141_381317_7	Actinomycetota
W17_k141_385319_18	Actinomycetota
W17_k141_392714_1	Chloroflexota
W17_k141_402499_1	Unknown
W17_k141_403253_3	Actinomycetota
W17_k141_40569_3	Chloroflexota
W17_k141_42054_3	Pseudomonadota
W17_k141_430772_9	Actinomycetota
W17_k141_434350_5	Pseudomonadota
W17_k141_438425_1	Chloroflexota
W17_k141_445817_3	Actinomycetota
W17_k141_457337_2	Actinomycetota
W17_k141_457356_6	Actinomycetota
W17_k141_462133_11	Actinomycetota
W17_k141_463739_3	Pseudomonadota
W17_k141_47144_4	Actinomycetota
W17_k141_473170_1	Pseudomonadota
W17_k141_489492_3	Actinomycetota
W17_k141_504892_2	Actinomycetota
W17_k141_524943_2	Chloroflexota
W17_k141_533107_1	Pseudomonadota
W17_k141_533416_3	Actinomycetota
W17_k141_539069_8	Pseudomonadota
W17_k141_542492_1	Actinomycetota
W17_k141_551960_3	Chloroflexota
W17_k141_554161_1	Actinomycetota
W17_k141_558681_2	Actinomycetota
W17_k141_577582_2	Actinomycetota
W17_k141_587150_2	Pseudomonadota
W17_k141_587492_9	Actinomycetota
W17_k141_593902_2	Pseudomonadota
W17_k141_603403_2	Actinomycetota
W17_k141_6049_37	Actinomycetota
W17_k141_621252_2	Pseudomonadota
W17_k141_624725_7	Chloroflexota
W17_k141_634548_2	Actinomycetota
W17_k141_63678_3	Pseudomonadota
W17_k141_637112_1	Actinomycetota
W17_k141_642181_7	Pseudomonadota
W17_k141_672776_2	Pseudomonadota
W17_k141_673004_2	Actinomycetota
W17_k141_682855_13	Actinomycetota
W17_k141_689643_1	Actinomycetota
W17_k141_691871_11	Pseudomonadota
W17_k141_691871_7	Pseudomonadota
W17_k141_712032_2	Actinomycetota
W17_k141_721916_6	Chloroflexota
W17_k141_735390_4	Actinomycetota
W17_k141_748841_1	Actinomycetota
W17_k141_765601_3	Pseudomonadota
W17_k141_766555_36	Actinomycetota
W17_k141_766662_5	Actinomycetota
W17_k141_77126_6	Actinomycetota
W17_k141_785868_1	Pseudomonadota
W17_k141_792718_2	Pseudomonadota
W17_k141_796331_2	Acidobacteriota
W17_k141_8298_1	Pseudomonadota
W17_k141_83825_3	Actinomycetota
W17_k141_8479_1	Pseudomonadota
W17_k141_95741_1	Chloroflexota
W18_k141_1012068_3	Actinomycetota
W18_k141_1013873_2	Pseudomonadota
W18_k141_104005_2	Chloroflexota
W18_k141_1047804_172	Chloroflexota
W18_k141_1051109_2	Actinomycetota
W18_k141_1051924_2	Chloroflexota
W18_k141_1052340_1	Actinomycetota
W18_k141_1054895_6	Pseudomonadota
W18_k141_1058159_5	Actinomycetota
W18_k141_106841_4	Pseudomonadota
W18_k141_1087193_5	Actinomycetota
W18_k141_109214_2	Chloroflexota
W18_k141_1100052_4	Pseudomonadota
W18_k141_1102627_1	Chloroflexota
W18_k141_1114880_2	Actinomycetota
W18_k141_1122266_1	Pseudomonadota
W18_k141_1124902_1	Planctomycetota
W18_k141_1135668_1	Actinomycetota
W18_k141_1149208_2	Pseudomonadota
W18_k141_1149819_2	Actinomycetota
W18_k141_1159666_1	Acidobacteriota
W18_k141_117903_10	Actinomycetota
W18_k141_1181230_2	Pseudomonadota
W18_k141_1181524_12	Actinomycetota
W18_k141_1186251_2	Pseudomonadota
W18_k141_1188410_1	Pseudomonadota
W18_k141_1193307_1	Chloroflexota
W18_k141_1209548_1	Actinomycetota
W18_k141_121251_4	Chloroflexota
W18_k141_1221379_6	Actinomycetota
W18_k141_1225391_1	Pseudomonadota
W18_k141_124842_9	Chloroflexota
W18_k141_126791_29	Actinomycetota
W18_k141_128029_2	Actinomycetota
W18_k141_142118_2	Actinomycetota
W18_k141_177224_67	Actinomycetota
W18_k141_181663_14	Chloroflexota
W18_k141_185000_2	Nitrospirota
W18_k141_188653_3	Actinomycetota
W18_k141_19049_1	Actinomycetota
W18_k141_209415_3	Chloroflexota
W18_k141_217646_5	Pseudomonadota
W18_k141_221986_3	Pseudomonadota
W18_k141_235074_1	Pseudomonadota
W18_k141_239893_1	Pseudomonadota
W18_k141_241279_1	Chloroflexota
W18_k141_251372_2	Pseudomonadota
W18_k141_284764_4	Chloroflexota
W18_k141_297568_2	Actinomycetota
W18_k141_299291_3	Unknown
W18_k141_299406_1	Planctomycetota
W18_k141_329055_2	Pseudomonadota
W18_k141_334479_1	Pseudomonadota
W18_k141_340312_37	Actinomycetota
W18_k141_347121_1	Actinomycetota
W18_k141_348951_2	Thermodesulfobacteriota
W18_k141_353785_6	Candidatus Dormiibacterota
W18_k141_369774_2	Acidobacteriota
W18_k141_373954_7	Pseudomonadota
W18_k141_375292_4	Pseudomonadota
W18_k141_384997_1	Nitrospirota
W18_k141_386807_3	Thermodesulfobacteriota
W18_k141_391955_132	Chloroflexota
W18_k141_396204_2	Pseudomonadota
W18_k141_398669_6	Actinomycetota
W18_k141_41836_26	Chloroflexota
W18_k141_422684_1	Actinomycetota
W18_k141_428397_1	Pseudomonadota
W18_k141_435179_10	Actinomycetota
W18_k141_436057_4	Pseudomonadota
W18_k141_441313_1	Pseudomonadota
W18_k141_451514_1	Pseudomonadota
W18_k141_456607_2	Pseudomonadota
W18_k141_468557_1	Pseudomonadota
W18_k141_470469_1	Chloroflexota
W18_k141_477829_2	Chloroflexota
W18_k141_494234_2	Pseudomonadota
W18_k141_505068_4	Chloroflexota
W18_k141_505245_5	Pseudomonadota
W18_k141_511145_81	Nitrospirota
W18_k141_516970_1	Actinomycetota
W18_k141_52239_4	Pseudomonadota
W18_k141_535854_2	Chloroflexota
W18_k141_537723_1	Pseudomonadota
W18_k141_548401_16	Actinomycetota
W18_k141_551450_2	Actinomycetota
W18_k141_557809_14	Chloroflexota
W18_k141_567202_1	Chloroflexota
W18_k141_57423_6	Chloroflexota
W18_k141_592008_4	Chloroflexota
W18_k141_596414_1	Pseudomonadota
W18_k141_603450_1	Unknown
W18_k141_60499_2	Thermodesulfobacteriota
W18_k141_620567_2	Chloroflexota
W18_k141_620759_2	Actinomycetota
W18_k141_637559_155	Chloroflexota
W18_k141_640065_2	Pseudomonadota
W18_k141_640420_1	Chloroflexota
W18_k141_64079_8	Pseudomonadota
W18_k141_644462_7	Chloroflexota
W18_k141_659166_6	Pseudomonadota
W18_k141_662919_1	Actinomycetota
W18_k141_665545_10	Nitrospirota
W18_k141_670177_2	Actinomycetota
W18_k141_686084_1	Chloroflexota
W18_k141_692272_6	Actinomycetota
W18_k141_69249_3	Pseudomonadota
W18_k141_707817_1	Actinomycetota
W18_k141_71413_1	Chloroflexota
W18_k141_716134_1	Acidobacteriota
W18_k141_716598_1	Unknown
W18_k141_731388_11	Chloroflexota
W18_k141_750295_2	Pseudomonadota
W18_k141_775441_7	Actinomycetota
W18_k141_780502_10	Acidobacteriota
W18_k141_781232_1	Actinomycetota
W18_k141_792683_2	Pseudomonadota
W18_k141_79755_2	Chloroflexota
W18_k141_800657_90	Nitrospirota
W18_k141_802340_1	Acidobacteriota
W18_k141_805551_3	Pseudomonadota
W18_k141_80652_1	Chloroflexota
W18_k141_809056_1	Actinomycetota
W18_k141_812836_2	Chloroflexota
W18_k141_820500_45	Actinomycetota
W18_k141_824925_3	Actinomycetota
W18_k141_825699_3	Actinomycetota
W18_k141_827346_19	Pseudomonadota
W18_k141_830765_13	Actinomycetota
W18_k141_840188_1	Pseudomonadota
W18_k141_84598_6	Pseudomonadota
W18_k141_856659_4	Chloroflexota
W18_k141_886008_37	Actinomycetota
W18_k141_889760_2	Pseudomonadota
W18_k141_898469_1	Chloroflexota
W18_k141_911276_1	Actinomycetota
W18_k141_914609_6	Chloroflexota
W18_k141_918680_1	Thermodesulfobacteriota
W18_k141_937002_1	Actinomycetota
W18_k141_945876_15	Actinomycetota
W18_k141_963942_1	Pseudomonadota
W18_k141_972409_5	Actinomycetota
W18_k141_975416_2	Chloroflexota
W18_k141_98789_7	Chloroflexota
W18_k141_98910_2	Pseudomonadota
W18_k141_999619_2	Planctomycetota
W19_k141_1014356_2	Chloroflexota
W19_k141_1045960_18	Pseudomonadota
W19_k141_1049903_3	Actinomycetota
W19_k141_1056875_2	Pseudomonadota
W19_k141_1073925_7	Nitrospirota
W19_k141_1087885_4	Pseudomonadota
W19_k141_1101188_2	Pseudomonadota
W19_k141_1106738_1	Pseudomonadota
W19_k141_1126712_3	Actinomycetota
W19_k141_1150873_1	Pseudomonadota
W19_k141_1160725_5	Actinomycetota
W19_k141_1161665_3	Actinomycetota
W19_k141_1184527_2	Pseudomonadota
W19_k141_1191056_9	Actinomycetota
W19_k141_1197239_1	Pseudomonadota
W19_k141_120072_6	Actinomycetota
W19_k141_1201187_1	Chloroflexota
W19_k141_1226817_1	Actinomycetota
W19_k141_1264838_1	Chloroflexota
W19_k141_1274182_3	Pseudomonadota
W19_k141_1276817_6	Pseudomonadota
W19_k141_1312533_1	Chloroflexota
W19_k141_1324217_1	Actinomycetota
W19_k141_1326163_2	Unknown
W19_k141_1332262_1	Chloroflexota
W19_k141_1335832_12	Bacillota
W19_k141_1360122_3	Actinomycetota
W19_k141_1363976_1	Pseudomonadota
W19_k141_1367493_5	Actinomycetota
W19_k141_1378031_1	Pseudomonadota
W19_k141_1385091_23	Actinomycetota
W19_k141_1388693_1	Bacteroidota
W19_k141_1390772_7	Actinomycetota
W19_k141_1391956_1	Actinomycetota
W19_k141_1441901_2	Verrucomicrobiota
W19_k141_1450665_1	Actinomycetota
W19_k141_1506313_2	Acidobacteriota
W19_k141_1506636_1	Pseudomonadota
W19_k141_1517252_4	Bacillota
W19_k141_1519921_2	Pseudomonadota
W19_k141_1525096_5	Actinomycetota
W19_k141_1557702_1	Actinomycetota
W19_k141_1574576_5	Methanobacteriota
W19_k141_1577538_11	Actinomycetota
W19_k141_1588220_7	Actinomycetota
W19_k141_1610248_3	Acidobacteriota
W19_k141_1613981_4	Actinomycetota
W19_k141_1619819_8	Methanobacteriota
W19_k141_1620676_3	Pseudomonadota
W19_k141_1640231_2	Pseudomonadota
W19_k141_1642886_1	Chloroflexota
W19_k141_1646423_1	Acidobacteriota
W19_k141_1674535_3	Actinomycetota
W19_k141_1678127_17	Actinomycetota
W19_k141_1716699_6	Pseudomonadota
W19_k141_1721691_17	Actinomycetota
W19_k141_1730193_41	Actinomycetota
W19_k141_1736736_6	Pseudomonadota
W19_k141_1738346_5	Actinomycetota
W19_k141_1755389_2	Actinomycetota
W19_k141_1769943_4	Actinomycetota
W19_k141_1772112_1	Chloroflexota
W19_k141_1777449_2	Pseudomonadota
W19_k141_1797125_6	Unknown
W19_k141_1803588_2	Unknown
W19_k141_1818728_2	Pseudomonadota
W19_k141_1819602_1	Pseudomonadota
W19_k141_1819618_1	Pseudomonadota
W19_k141_1856614_2	Unknown
W19_k141_1876460_3	Unknown
W19_k141_1878422_1	Pseudomonadota
W19_k141_1880511_1	Pseudomonadota
W19_k141_188304_3	Thermomicrobiota
W19_k141_199469_1	Pseudomonadota
W19_k141_205197_1	Actinomycetota
W19_k141_206323_2	Pseudomonadota
W19_k141_206323_4	Pseudomonadota
W19_k141_213597_9	Pseudomonadota
W19_k141_231943_10	Methanobacteriota
W19_k141_253582_3	Pseudomonadota
W19_k141_265355_4	Actinomycetota
W19_k141_278397_28	Actinomycetota
W19_k141_287689_5	Actinomycetota
W19_k141_302503_6	Actinomycetota
W19_k141_315512_3	Actinomycetota
W19_k141_329514_3	Nitrospirota
W19_k141_335883_1	Pseudomonadota
W19_k141_344994_16	Chloroflexota
W19_k141_349538_6	Pseudomonadota
W19_k141_359506_2	Verrucomicrobiota
W19_k141_361185_14	Actinomycetota
W19_k141_36263_7	Actinomycetota
W19_k141_376279_3	Actinomycetota
W19_k141_383112_2	Actinomycetota
W19_k141_414433_2	Pseudomonadota
W19_k141_416701_25	Actinomycetota
W19_k141_41856_2	Gemmatimonadota
W19_k141_428261_2	Pseudomonadota
W19_k141_451369_2	Actinomycetota
W19_k141_459075_2	Pseudomonadota
W19_k141_459754_1	Actinomycetota
W19_k141_480693_12	Chloroflexota
W19_k141_4822_10	Actinomycetota
W19_k141_501457_13	Actinomycetota
W19_k141_512718_1	Pseudomonadota
W19_k141_542403_1	Actinomycetota
W19_k141_544987_4	Pseudomonadota
W19_k141_560306_2	Pseudomonadota
W19_k141_571322_2	Pseudomonadota
W19_k141_576498_2	Pseudomonadota
W19_k141_576498_3	Pseudomonadota
W19_k141_578841_4	Actinomycetota
W19_k141_585795_1	Actinomycetota
W19_k141_595870_3	Pseudomonadota
W19_k141_596246_7	Actinomycetota
W19_k141_600549_1	Chloroflexota
W19_k141_60524_1	Actinomycetota
W19_k141_635459_1	Pseudomonadota
W19_k141_654520_12	Actinomycetota
W19_k141_673262_3	Candidatus Dormiibacterota
W19_k141_688333_1	Pseudomonadota
W19_k141_69510_23	Chloroflexota
W19_k141_700869_3	Pseudomonadota
W19_k141_715256_1	Actinomycetota
W19_k141_71589_2	Pseudomonadota
W19_k141_718359_5	Actinomycetota
W19_k141_744017_3	Pseudomonadota
W19_k141_759037_3	Pseudomonadota
W19_k141_790021_5	Actinomycetota
W19_k141_798833_6	Methanobacteriota
W19_k141_824605_1	Pseudomonadota
W19_k141_825803_11	Actinomycetota
W19_k141_834289_9	Chloroflexota
W19_k141_845211_4	Actinomycetota
W19_k141_851366_15	Actinomycetota
W19_k141_869637_63	Actinomycetota
W19_k141_885503_1	Actinomycetota
W19_k141_890941_2	Actinomycetota
W19_k141_894538_7	Pseudomonadota
W19_k141_910020_2	Pseudomonadota
W19_k141_91362_10	Unknown
W19_k141_921083_5	Actinomycetota
W19_k141_92849_22	Actinomycetota
W19_k141_93956_1	Chloroflexota
W19_k141_945045_6	Actinomycetota
W19_k141_955558_4	Actinomycetota
W19_k141_963430_26	Actinomycetota
W19_k141_965711_14	Pseudomonadota
W19_k141_981143_7	Chloroflexota
W19_k141_981954_5	Pseudomonadota
W19_k141_997807_4	Actinomycetota
W19_k141_998181_1	Acidobacteriota
W1_k141_1004911_28	Pseudomonadota
W1_k141_1010295_7	Actinomycetota
W1_k141_1024064_2	Actinomycetota
W1_k141_1038752_18	Pseudomonadota
W1_k141_1063927_3	Pseudomonadota
W1_k141_1077333_27	Acidobacteriota
W1_k141_109478_11	Pseudomonadota
W1_k141_1111287_3	Actinomycetota
W1_k141_1128822_1	Pseudomonadota
W1_k141_1135763_1	Actinomycetota
W1_k141_1141519_2	Chloroflexota
W1_k141_1149304_6	Actinomycetota
W1_k141_1149386_1	Pseudomonadota
W1_k141_115375_2	Actinomycetota
W1_k141_1167349_1	Pseudomonadota
W1_k141_1167856_1	Actinomycetota
W1_k141_1185572_3	Actinomycetota
W1_k141_1207249_5	Acidobacteriota
W1_k141_1208963_6	Actinomycetota
W1_k141_1210624_1	Actinomycetota
W1_k141_1211222_3	Pseudomonadota
W1_k141_1222590_6	Actinomycetota
W1_k141_1242245_88	Chloroflexota
W1_k141_1244334_33	Actinomycetota
W1_k141_124949_6	Chloroflexota
W1_k141_1258639_2	Actinomycetota
W1_k141_1258766_1	Actinomycetota
W1_k141_1263806_45	Chloroflexota
W1_k141_1277096_2	Unknown
W1_k141_1301338_9	Unknown
W1_k141_1327527_1	Actinomycetota
W1_k141_1329615_1	Actinomycetota
W1_k141_1333813_1	Pseudomonadota
W1_k141_1347736_1	Pseudomonadota
W1_k141_1361096_1	Pseudomonadota
W1_k141_1369015_1	Chloroflexota
W1_k141_1376953_1	Acidobacteriota
W1_k141_1381690_2	Actinomycetota
W1_k141_1386773_5	Actinomycetota
W1_k141_1394244_27	Chloroflexota
W1_k141_1448733_6	Actinomycetota
W1_k141_1478980_4	Planctomycetota
W1_k141_1480042_9	Chloroflexota
W1_k141_1480304_56	Acidobacteriota
W1_k141_1507625_2	Actinomycetota
W1_k141_1512778_2	Verrucomicrobiota
W1_k141_16171_6	Actinomycetota
W1_k141_166162_76	Chloroflexota
W1_k141_171623_2	Thermomicrobiota
W1_k141_177729_14	Actinomycetota
W1_k141_187208_1	Actinomycetota
W1_k141_218894_2	Actinomycetota
W1_k141_235227_21	Pseudomonadota
W1_k141_240719_2	Thermomicrobiota
W1_k141_25806_1	Bacteroidota
W1_k141_263266_9	Pseudomonadota
W1_k141_268051_1	Actinomycetota
W1_k141_26811_5	Thermomicrobiota
W1_k141_275413_1	Pseudomonadota
W1_k141_277690_4	Pseudomonadota
W1_k141_284302_2	Actinomycetota
W1_k141_285422_1	Chloroflexota
W1_k141_286172_1	Actinomycetota
W1_k141_302614_2	Chloroflexota
W1_k141_317929_5	Pseudomonadota
W1_k141_338512_4	Actinomycetota
W1_k141_348988_29	Gemmatimonadota
W1_k141_352425_1	Pseudomonadota
W1_k141_378431_1	Pseudomonadota
W1_k141_40043_9	Gemmatimonadota
W1_k141_415036_1	Actinomycetota
W1_k141_418918_1	Unknown
W1_k141_420869_44	Nitrospirota
W1_k141_455107_2	Actinomycetota
W1_k141_457948_2	Actinomycetota
W1_k141_482027_1	Pseudomonadota
W1_k141_528499_4	Nitrospirota
W1_k141_553248_5	Chloroflexota
W1_k141_559776_3	Actinomycetota
W1_k141_562430_1	Unknown
W1_k141_58321_4	Chloroflexota
W1_k141_594207_10	Pseudomonadota
W1_k141_619472_1	Actinomycetota
W1_k141_665710_3	Pseudomonadota
W1_k141_688001_5	Actinomycetota
W1_k141_689570_2	Unknown
W1_k141_694993_5	Chloroflexota
W1_k141_701553_2	Pseudomonadota
W1_k141_703800_4	Actinomycetota
W1_k141_703870_5	Chloroflexota
W1_k141_719048_1	Pseudomonadota
W1_k141_728979_8	Actinomycetota
W1_k141_730039_5	Actinomycetota
W1_k141_753635_12	Acidobacteriota
W1_k141_755862_1	Actinomycetota
W1_k141_765279_1	Chloroflexota
W1_k141_775018_57	Nitrospirota
W1_k141_784335_1	Actinomycetota
W1_k141_78608_3	Actinomycetota
W1_k141_790389_3	Acidobacteriota
W1_k141_803994_40	Acidobacteriota
W1_k141_806473_1	Pseudomonadota
W1_k141_808033_3	Pseudomonadota
W1_k141_812108_2	Pseudomonadota
W1_k141_821726_23	Acidobacteriota
W1_k141_823641_2	Pseudomonadota
W1_k141_8272_23	Acidobacteriota
W1_k141_82784_6	Chloroflexota
W1_k141_833436_1	Actinomycetota
W1_k141_835102_4	Pseudomonadota
W1_k141_856719_5	Nitrospirota
W1_k141_858632_1	Acidobacteriota
W1_k141_861942_1	Chloroflexota
W1_k141_868409_2	Actinomycetota
W1_k141_869039_3	Actinomycetota
W1_k141_870861_5	Pseudomonadota
W1_k141_873604_2	Actinomycetota
W1_k141_885290_1	Pseudomonadota
W1_k141_895920_8	Acidobacteriota
W1_k141_910408_1	Acidobacteriota
W1_k141_911334_6	Actinomycetota
W1_k141_913644_3	Actinomycetota
W1_k141_946881_16	Acidobacteriota
W1_k141_959298_3	Thermomicrobiota
W1_k141_960002_1	Pseudomonadota
W1_k141_970372_1	Chloroflexota
W1_k141_97231_1	Nitrospirota
W1_k141_989943_2	Chloroflexota
W1_k141_996658_1	Actinomycetota
W20_k141_1026661_4	Actinomycetota
W20_k141_1055080_4	Chloroflexota
W20_k141_105858_4	Gemmatimonadota
W20_k141_1064990_33	Actinomycetota
W20_k141_1097906_9	Actinomycetota
W20_k141_1126145_1	Pseudomonadota
W20_k141_1129533_1	Chloroflexota
W20_k141_1131291_14	Chloroflexota
W20_k141_1131782_7	Chloroflexota
W20_k141_1144459_24	Chloroflexota
W20_k141_1150108_2	Actinomycetota
W20_k141_1150828_3	Actinomycetota
W20_k141_1153423_83	Chloroflexota
W20_k141_116004_1	Chloroflexota
W20_k141_1162136_7	Pseudomonadota
W20_k141_1164044_1	Actinomycetota
W20_k141_1165244_2	Actinomycetota
W20_k141_1169619_1	Pseudomonadota
W20_k141_1171475_7	Actinomycetota
W20_k141_1174841_4	Actinomycetota
W20_k141_1178002_22	Actinomycetota
W20_k141_1180262_3	Actinomycetota
W20_k141_1180337_1	Pseudomonadota
W20_k141_1182247_17	Actinomycetota
W20_k141_1189934_4	Pseudomonadota
W20_k141_1191537_5	Actinomycetota
W20_k141_1197079_1	Myxococcota
W20_k141_1197300_3	Actinomycetota
W20_k141_1199701_2	Actinomycetota
W20_k141_1203961_49	Actinomycetota
W20_k141_1206516_6	Actinomycetota
W20_k141_1208309_4	Pseudomonadota
W20_k141_121905_3	Actinomycetota
W20_k141_1228566_4	Chloroflexota
W20_k141_1250968_4	Chloroflexota
W20_k141_1256172_2	Actinomycetota
W20_k141_1275329_13	Pseudomonadota
W20_k141_1287456_6	Candidatus Dormiibacterota
W20_k141_1287460_61	Chloroflexota
W20_k141_1290920_33	Actinomycetota
W20_k141_1299075_1	Chloroflexota
W20_k141_1300269_2	Pseudomonadota
W20_k141_1310992_1	Pseudomonadota
W20_k141_1329070_1	Pseudomonadota
W20_k141_1342746_12	Actinomycetota
W20_k141_1363651_1	Actinomycetota
W20_k141_1366564_8	Actinomycetota
W20_k141_1367952_5	Pseudomonadota
W20_k141_1370020_5	Actinomycetota
W20_k141_1388911_2	Pseudomonadota
W20_k141_1394843_1	Chloroflexota
W20_k141_1397430_15	Chloroflexota
W20_k141_1398779_2	Verrucomicrobiota
W20_k141_1400946_4	Chloroflexota
W20_k141_1413071_9	Actinomycetota
W20_k141_1420106_12	Actinomycetota
W20_k141_1427500_4	Actinomycetota
W20_k141_1434320_14	Actinomycetota
W20_k141_1444632_4	Chloroflexota
W20_k141_1450871_1	Pseudomonadota
W20_k141_1467761_2	Chloroflexota
W20_k141_1477138_1	Chloroflexota
W20_k141_1486205_6	Actinomycetota
W20_k141_1501554_6	Chloroflexota
W20_k141_151681_76	Acidobacteriota
W20_k141_1520825_2	Actinomycetota
W20_k141_1529946_2	Actinomycetota
W20_k141_1535064_7	Actinomycetota
W20_k141_1535239_1	Pseudomonadota
W20_k141_1537680_1	Pseudomonadota
W20_k141_154290_31	Pseudomonadota
W20_k141_1613977_8	Pseudomonadota
W20_k141_1618693_2	Actinomycetota
W20_k141_1622964_3	Actinomycetota
W20_k141_1627487_1	Actinomycetota
W20_k141_1628060_19	Pseudomonadota
W20_k141_1656486_1	Verrucomicrobiota
W20_k141_1663349_20	Pseudomonadota
W20_k141_1671149_1	Pseudomonadota
W20_k141_1675085_12	Actinomycetota
W20_k141_1684311_7	Actinomycetota
W20_k141_1698413_6	Actinomycetota
W20_k141_1698574_8	Actinomycetota
W20_k141_1706170_4	Actinomycetota
W20_k141_170930_2	Actinomycetota
W20_k141_1710332_1	Actinomycetota
W20_k141_1719525_3	Actinomycetota
W20_k141_1722771_1	Pseudomonadota
W20_k141_1725761_1	Pseudomonadota
W20_k141_1734238_1	Pseudomonadota
W20_k141_183956_3	Pseudomonadota
W20_k141_197840_1	Acidobacteriota
W20_k141_198254_1	Actinomycetota
W20_k141_207596_21	Chloroflexota
W20_k141_208221_1	Actinomycetota
W20_k141_214101_1	Actinomycetota
W20_k141_223275_5	Pseudomonadota
W20_k141_224154_6	Actinomycetota
W20_k141_230601_44	Chloroflexota
W20_k141_232134_2	Chloroflexota
W20_k141_23415_235	Chloroflexota
W20_k141_23415_61	Chloroflexota
W20_k141_239885_2	Pseudomonadota
W20_k141_245178_27	Actinomycetota
W20_k141_251583_2	Chloroflexota
W20_k141_255168_6	Actinomycetota
W20_k141_259756_1	Actinomycetota
W20_k141_261843_3	Pseudomonadota
W20_k141_264586_2	Actinomycetota
W20_k141_266838_2	Acidobacteriota
W20_k141_273209_2	Actinomycetota
W20_k141_286416_2	Pseudomonadota
W20_k141_294060_3	Actinomycetota
W20_k141_296123_1	Actinomycetota
W20_k141_309621_8	Chloroflexota
W20_k141_320778_19	Chloroflexota
W20_k141_335095_1	Pseudomonadota
W20_k141_33913_1	Actinomycetota
W20_k141_339634_3	Actinomycetota
W20_k141_341622_2	Actinomycetota
W20_k141_345478_1	Methanobacteriota
W20_k141_348029_2	Chloroflexota
W20_k141_357537_2	Actinomycetota
W20_k141_363683_2	Pseudomonadota
W20_k141_379470_2	Pseudomonadota
W20_k141_384444_8	Pseudomonadota
W20_k141_387960_3	Actinomycetota
W20_k141_394094_7	Chloroflexota
W20_k141_40301_3	Actinomycetota
W20_k141_415499_3	Pseudomonadota
W20_k141_417646_2	Actinomycetota
W20_k141_438853_2	Pseudomonadota
W20_k141_440328_1	Chloroflexota
W20_k141_446239_10	Actinomycetota
W20_k141_482554_4	Actinomycetota
W20_k141_490435_2	Pseudomonadota
W20_k141_491478_3	Pseudomonadota
W20_k141_496635_17	Gemmatimonadota
W20_k141_501858_1	Pseudomonadota
W20_k141_50645_6	Pseudomonadota
W20_k141_521573_3	Chloroflexota
W20_k141_526507_1	Chloroflexota
W20_k141_528439_33	Bacteroidota
W20_k141_539330_1	Chloroflexota
W20_k141_550525_3	Actinomycetota
W20_k141_564858_1	Pseudomonadota
W20_k141_566936_3	Gemmatimonadota
W20_k141_573545_7	Actinomycetota
W20_k141_573607_25	Chloroflexota
W20_k141_575166_4	Actinomycetota
W20_k141_580508_5	Actinomycetota
W20_k141_581519_6	Actinomycetota
W20_k141_584655_2	Chloroflexota
W20_k141_587548_12	Pseudomonadota
W20_k141_602501_3	Actinomycetota
W20_k141_606903_2	Pseudomonadota
W20_k141_609343_1	Actinomycetota
W20_k141_61330_7	Actinomycetota
W20_k141_61591_2	Actinomycetota
W20_k141_620602_4	Pseudomonadota
W20_k141_636532_1	Pseudomonadota
W20_k141_641240_2	Actinomycetota
W20_k141_646122_1	Actinomycetota
W20_k141_647375_2	Actinomycetota
W20_k141_65119_7	Chloroflexota
W20_k141_655683_3	Actinomycetota
W20_k141_658088_1	Chloroflexota
W20_k141_660891_1	Chloroflexota
W20_k141_665398_19	Actinomycetota
W20_k141_67073_153	Acidobacteriota
W20_k141_676447_7	Actinomycetota
W20_k141_678973_15	Actinomycetota
W20_k141_69212_1	Pseudomonadota
W20_k141_706018_3	Acidobacteriota
W20_k141_706514_2	Pseudomonadota
W20_k141_707311_5	Chloroflexota
W20_k141_717356_5	Pseudomonadota
W20_k141_717644_1	Pseudomonadota
W20_k141_722698_2	Pseudomonadota
W20_k141_727849_1	Chloroflexota
W20_k141_730683_1	Actinomycetota
W20_k141_734640_7	Actinomycetota
W20_k141_74184_1	Chloroflexota
W20_k141_750555_2	Actinomycetota
W20_k141_754526_20	Actinomycetota
W20_k141_756173_2	Acidobacteriota
W20_k141_756933_1	Actinomycetota
W20_k141_757745_2	Pseudomonadota
W20_k141_768637_28	Pseudomonadota
W20_k141_798589_32	Actinomycetota
W20_k141_816323_4	Gemmatimonadota
W20_k141_819274_5	Actinomycetota
W20_k141_828758_2	Actinomycetota
W20_k141_829693_67	Pseudomonadota
W20_k141_836576_3	Actinomycetota
W20_k141_839287_2	Pseudomonadota
W20_k141_840376_7	Chloroflexota
W20_k141_841398_29	Chloroflexota
W20_k141_852738_2	Gemmatimonadota
W20_k141_857177_3	Actinomycetota
W20_k141_862159_2	Pseudomonadota
W20_k141_879710_3	Pseudomonadota
W20_k141_895519_3	Chloroflexota
W20_k141_897666_12	Chloroflexota
W20_k141_903661_3	Pseudomonadota
W20_k141_905472_1	Chloroflexota
W20_k141_907252_17	Chloroflexota
W20_k141_909176_40	Chloroflexota
W20_k141_909733_1	Pseudomonadota
W20_k141_910145_3	Chloroflexota
W20_k141_92104_20	Actinomycetota
W20_k141_923581_2	Actinomycetota
W20_k141_924616_10	Actinomycetota
W20_k141_926420_8	Actinomycetota
W20_k141_936912_1	Actinomycetota
W20_k141_963888_1	Actinomycetota
W20_k141_964975_4	Actinomycetota
W20_k141_98630_4	Chloroflexota
W20_k141_990039_20	Actinomycetota
W20_k141_993273_1	Actinomycetota
W2_k141_1023848_1	Gemmatimonadota
W2_k141_1025217_41	Gemmatimonadota
W2_k141_1031936_74	Gemmatimonadota
W2_k141_1056262_2	Chloroflexota
W2_k141_1069118_2	Planctomycetota
W2_k141_1078769_2	Chloroflexota
W2_k141_1083301_63	Acidobacteriota
W2_k141_1088607_3	Pseudomonadota
W2_k141_1092160_6	Actinomycetota
W2_k141_1106053_5	Pseudomonadota
W2_k141_1111780_3	Pseudomonadota
W2_k141_1115158_5	Actinomycetota
W2_k141_1142807_5	Gemmatimonadota
W2_k141_1146668_2	Actinomycetota
W2_k141_1160588_1	Chloroflexota
W2_k141_1169498_5	Actinomycetota
W2_k141_1169498_6	Actinomycetota
W2_k141_1186081_2	Pseudomonadota
W2_k141_1186324_2	Gemmatimonadota
W2_k141_1186417_2	Myxococcota
W2_k141_1201709_1	Pseudomonadota
W2_k141_1206408_1	Pseudomonadota
W2_k141_1223375_1	Gemmatimonadota
W2_k141_1241682_1	Chloroflexota
W2_k141_1256586_2	Pseudomonadota
W2_k141_1259416_3	Pseudomonadota
W2_k141_1259556_94	Armatimonadota
W2_k141_1260127_11	Actinomycetota
W2_k141_1263359_1	Pseudomonadota
W2_k141_1278825_1	Gemmatimonadota
W2_k141_1283637_1	Planctomycetota
W2_k141_1288814_1	Actinomycetota
W2_k141_1291842_2	Chloroflexota
W2_k141_1355204_1	Gemmatimonadota
W2_k141_1377098_39	Actinomycetota
W2_k141_1377098_64	Actinomycetota
W2_k141_1384720_2	Chloroflexota
W2_k141_1388210_25	Ignavibacteriota
W2_k141_1406630_1	Chloroflexota
W2_k141_1413844_1	Pseudomonadota
W2_k141_1426306_6	Chloroflexota
W2_k141_1429987_4	Acidobacteriota
W2_k141_1436914_1	Pseudomonadota
W2_k141_1442723_2	Actinomycetota
W2_k141_1449422_214	Acidobacteriota
W2_k141_1459182_3	Chloroflexota
W2_k141_1465739_21	Actinomycetota
W2_k141_1473763_4	Armatimonadota
W2_k141_1483886_2	Gemmatimonadota
W2_k141_150465_3	Bacteroidota
W2_k141_1510216_4	Gemmatimonadota
W2_k141_1542284_4	Actinomycetota
W2_k141_1546176_1	Pseudomonadota
W2_k141_1567059_10	Chloroflexota
W2_k141_1571616_23	Gemmatimonadota
W2_k141_1571995_2	Myxococcota
W2_k141_1587160_1	Chloroflexota
W2_k141_1594755_5	Chloroflexota
W2_k141_1595103_4	Actinomycetota
W2_k141_1604640_1	Chloroflexota
W2_k141_1608178_3	Actinomycetota
W2_k141_1636945_2	Actinomycetota
W2_k141_1637181_6	Chlorobiota
W2_k141_1639042_6	Pseudomonadota
W2_k141_1643236_1	Actinomycetota
W2_k141_1679598_1	Chloroflexota
W2_k141_1692110_1	Actinomycetota
W2_k141_1708423_2	Chloroflexota
W2_k141_1716973_3	Gemmatimonadota
W2_k141_1727421_2	Actinomycetota
W2_k141_1742274_11	Pseudomonadota
W2_k141_1748331_2	Pseudomonadota
W2_k141_1756856_1	Chloroflexota
W2_k141_1776555_3	Gemmatimonadota
W2_k141_1784171_3	Pseudomonadota
W2_k141_1790353_25	Acidobacteriota
W2_k141_1800285_5	Chloroflexota
W2_k141_183556_1	Acidobacteriota
W2_k141_204810_3	Actinomycetota
W2_k141_206869_1	Acidobacteriota
W2_k141_207360_1	Gemmatimonadota
W2_k141_223284_133	Unknown
W2_k141_227425_1	Gemmatimonadota
W2_k141_236559_1	Bacteroidota
W2_k141_236799_1	Chloroflexota
W2_k141_238300_4	Chloroflexota
W2_k141_239745_10	Actinomycetota
W2_k141_239747_34	Unknown
W2_k141_276503_12	Pseudomonadota
W2_k141_287732_4	Pseudomonadota
W2_k141_288934_3	Chloroflexota
W2_k141_295564_2	Pseudomonadota
W2_k141_301597_13	Chloroflexota
W2_k141_303785_2	Chloroflexota
W2_k141_304411_11	Chloroflexota
W2_k141_314440_1	Methanobacteriota
W2_k141_368581_9	Acidobacteriota
W2_k141_416711_1	Actinomycetota
W2_k141_421413_13	Actinomycetota
W2_k141_425540_11	Myxococcota
W2_k141_434685_1	Chloroflexota
W2_k141_435260_1	Chloroflexota
W2_k141_440336_3	Pseudomonadota
W2_k141_4463_1	Pseudomonadota
W2_k141_458097_10	Actinomycetota
W2_k141_4643_13	Acidobacteriota
W2_k141_485578_20	Acidobacteriota
[truncated: 1,007 more rows]
