# Supplementary material for: The universal accumulation of p-aminophenol during the microbial degradation of analgesic and antipyretic acetaminophen in WWTPs: a novel metagenomic perspective
Source: Microbiome. 2025 Mar 7;13:68. doi: 10.1186/s40168-025-02065-2 (PMC11887370; doi:10.1186/s40168-025-02065-2)
Supplement: Supplementary file 5 — Additional file 4: Table S6. Abundance of each APAP degradation enzyme in 117 WWTP samples from diverse geographical locations [file 40168_2025_2065_MOESM4_ESM.xlsx]

## Sheet: global
Sample	Longitude	Latitude	AAA	ApaH1	ApaH2	ApaA	ApdB	GuaD	SadB	SadC
SRR17659528	113.91	22.88	93.829	41.4304	273.817	255.12	19.7354	50.5019	0	0
SRR26809235	-100.27	20.42	446.782	309.774	634.521	1324.26	63.9142	40.928	0	7.91095
SRR18669189	110.89	21.67	485.848	249.661	1645.01	1634.62	308.721	438.567	11.6771	10.5428
SRR17659526	113.91	22.54	143.359	143.359	334.72	489.328	37.7362	105.927	0	0
SRR17659535	113.91	22.81	189.268	177.305	485.47	584.248	40.2388	117.172	0	9.24289
DRR274959	135.32	34.42	27.2922	0	201.218	177.491	0	208.824	0	0
SRR14932698	-76.52	3.5	830.817	605.999	1533.97	1947.89	105.872	452.737	11.6514	0
SRR24377093	-9.1	53.47	93.9504	98.0904	419.976	242.384	47.0186	52.9275	12.6571	0
SRR26809238	-100.45	20.7	700.071	392.441	1546.17	1432.44	615.094	170.296	0	16.0537
SRR17659532	113.91	22.84	29.503	11.9176	136.902	132.048	75.5357	6.66164	0	0
SRR22306552	121.5	31.29	277.352	114.793	1362.15	1358.89	486.901	154.836	35.3193	16.4466
SRR2107171	-59.07	-34.07	888.047	686.977	2906.61	3598.36	830.094	635.041	0	141.376
SRR7119522	101.65	3.12	267.201	125.393	605.09	691.193	183.165	107.751	0	41.6468
SRR9016298	113.28	23.13	460.54	348.331	1417.64	1324.86	271.423	242.541	0	0
SRR17659529	113.91	22.87	85.0629	53.5976	247.611	197.631	98.718	39.7511	0	0
SRR17237135	12.62	51.46	0	0	94.0787	21.6901	0	543.951	0	0
ERR1076073	14.86	45.64	465.589	389.258	1495.7	1551.61	342.348	159.807	13.8509	0
SRR14932565	-97.49	35.43	98.7684	41.0066	271.474	233.255	0	150.951	0	0
SRR17659531	113.91	22.85	102.728	63.7741	215.841	227.473	82.0688	5.875	0	0
SRR14800555	87.36	44.03	359.284	238.81	684.361	1026.55	124.994	58.5406	14.0272	29.9362
SRR17659518	113.91	22.97	177.425	79.4632	424.301	418.148	105.633	71.1697	0	0
SRR14932509	103.68	1.31	98.7802	80.7266	339.224	493.355	84.0606	133.101	0	0
SRR14932563	-97.4	35.15	216.824	63.2483	241.623	512.834	239.502	69.6116	81.8801	0
SRR25475463	11.07	46.04	296.474	205.437	333.516	379.689	125.181	316.481	0	0
SRR5422860	118.74	32.25	39.6115	12.1537	152.806	222.678	223.529	67.911	26.6319	7.61187
SRR9261051	-58.59	-34.47	535.885	486.591	1058.85	1031.63	337.943	557.191	0	33.2222
SRR17659537	113.91	22.53	215.07	137.494	303.863	430.144	12.3462	91.1444	0	0
SRR17659542	113.91	22.75	123.122	114.022	470.324	436.183	72.6051	62.3224	0	0
SRR17659536	113.91	22.8	213.922	185.471	521.757	531.935	62.9681	95.053	0	9.09411
SRR10035884	114.05	22.38	29.5029	11.9176	136.95	132.095	75.5354	6.66161	0	0
SRR14932537	-147.81	64.85	127.153	70.5034	127.179	193.687	103.15	105.16	0	0
SRR17659546	113.91	22.71	54.8998	31.1616	322.791	303.457	71.0357	44.1342	0	0
SRR9637883	126	36	272.109	275.26	618.344	687.273	139.473	136.27	6.7045	7.86051
SRR5676443	114.21	22.4	87.1977	89.2005	271.351	335.496	76.543	81.1685	23.2956	6.6576
DRR274962	136.23	36.22	41.3268	39.3579	207.057	236.19	45.3161	86.9183	0	0
SRR17659527	113.91	22.89	0	22.5208	149.021	149.157	19.6249	33.4945	0	0
SRR17659560	113.91	22.5	191.845	156.15	405.636	512.101	20.7579	102.212	0	0
SRR16214432	-97.1	49.95	390.556	325.024	766.209	1152.61	101.931	437.517	186.042	0
DRR274969	138.62	35.58	55.8149	37.7981	178.346	200.193	0	110.009	0	0
SRR12712851	-8.65	41.24	556.126	522.591	3488.27	3562.6	644.116	2074.52	0	371.414
SRR17659541	113.91	22.76	316.402	193.768	676.608	674.165	99.2952	117.133	0	0
SRR2107128	-58.32	-36.65	1256.76	979.372	3338.03	3496.83	484.129	389.349	0	0
SRR17659559	113.91	22.51	196.986	129.796	416.051	552.766	0	92.0923	0	0
SRR17659513	113.91	22.2	157.361	140.033	455.726	558.86	54.2805	104.988	0	5.89405
ERR5621426	6.57	46.52	182.608	17.2583	346.57	472.689	701.249	491.665	0	63.7338
SRR25168023	86.41	42.45	634.27	567.929	975.366	2635.59	524.786	0	0	0
SRR5676427	-80.41	37.14	143.007	109.103	393.531	546.341	117.241	95.3429	5.01155	11.4044
SRR14932618	147.81	64.85	155.454	72.8349	221.054	167.445	167.319	124.018	0	0
SRR17659512	113.91	22.3	173.361	102.839	357.076	408.406	61.72	91.996	0	0
SRR17659514	113.91	22.1	138.561	133.535	419.757	506.48	46.4032	88.1569	0	5.55726
SRR5422949	118.74	32.26	8.48406	8.48406	46.5039	97.9577	156.914	93.3366	16.266	0
SRR8466248	39.1	22.31	123.308	21.1493	163.56	205.444	68.8792	51.6881	0	0
SRR14800549	82.34	41.31	372.9	264.701	635.983	1094.56	310.263	85.3065	15.0883	0
DRR274956	136.65	36.35	8.12352	8.12352	184.509	309.398	66.1708	185.913	0	0
SRR6800320	-76.31	36.93	103.325	85.2566	465.984	295.754	170.381	212.646	0	0
SRR17659508	113.91	22.58	171.571	179.801	391.684	472.037	51.1001	106.084	0	0
SRR17659538	113.91	22.79	115.759	105.952	532.821	563.272	69.561	75.64	0	0
SRR17659543	113.91	22.74	86.0972	98.3842	439.335	456.053	141.575	34.5303	0	0
SRR2107178	-58.2	-34.87	159.357	31.315	945.312	469.232	142.195	239.839	19.4433	0
SRR14932638	30.86	-30.08	261.402	116.866	333.28	230.561	153.376	0	0	0
SRR4233897	16.2	48.3	0	0	54613.9	11631.9	0	6654.07	0	0
SRR17659534	113.91	22.82	120.963	94.6972	514.223	518.4	100.683	79.0526	0	0
SRR17659517	113.91	22.98	158.423	129.325	360.797	330.164	104.039	91.1984	0	4.8972
SRR17659522	113.91	22.93	43.2531	46.331	305.492	296.201	20.1079	23.679	0	9.32613
SRR17659519	113.91	22.96	164.23	92.7909	416.869	408.665	63.8721	6.69342	0	0
SRR12072165	116.34	40.01	0	0	0	0	0	0	0	0
SRR8929714	103.86	1.34	562.933	356.681	957.782	1249.04	234.459	273.82	0	74.3835
SRR6928287	120.15	30.28	452.786	390.104	1403.3	1097.72	226.332	194.757	0	4.70177
SRR10538954	119.28	26.08	517.031	259.837	800.489	1022.91	109.031	251.86	0	42.2569
SRR9827771	-82.92	24.55	0	0	0	0	0	0	0	0
SRR17659553	113.91	22.65	176.464	107.567	373.487	455.395	21.7037	108.818	0	0
SRR14023577	87.68	43.77	255.751	184.765	892.969	1192.86	739.602	125.038	0	0
SRR17659520	113.91	22.95	56.3143	32.0398	263.565	292.213	73.3241	9.53411	0	0
SRR14302175	125.34	44.04	208.26	67.8813	493.591	438.25	362.802	64.6529	0	0
SRR17659555	113.91	22.63	121.892	178.396	319.725	450.02	9.17192	43.9641	0	0
SRR17659550	113.91	22.68	83.801	90.2924	209.549	317.588	53.9575	21.9576	0	0
SRR12398461	125.17	43.41	283.127	131.585	1034.01	697.185	694.289	439.851	0	8.7117
SRR21722027	116.53	39.9	420.46	350.395	954.687	1412.31	427.402	536.438	7.04098	118.604
SRR26978871	121.1	30.05	11.6991	0	286.251	196.799	77.5724	51.3547	0	13.9732
SRR14800552	87.52	43.96	251.879	210.173	557.129	762.977	195.77	87.9306	0	0
SRR13994832	5.95	51.76	20.6983	20.4143	134.757	158.886	0	131.82	0	0
SRR12072166	116.33	40.01	424.737	485.949	1302.54	1484.53	371.413	232.402	0	0
SRR26978885	119.6	32.45	85.1074	53.2558	224.514	253.605	139.911	59.073	0	0
SRR5381731	113.57	22.29	132.193	18.2557	168.883	209.334	64.0853	53.8169	0	24.896
SRR2107183	-62.05	-30.94	314.854	240.273	877.391	1054.13	528.317	199.762	0	54.5651
SRR14932566	-97.39	35.67	0	0	51.9928	130.205	0	70.5304	0	0
SRR17659545	113.91	22.72	73.7395	37.1722	200.896	162.643	37.7879	32.2336	0	12.2266
SRR17659511	113.91	22.4	129.296	107.575	428.934	420.19	69.632	107.985	0	0
SRR17659540	113.91	22.77	198.888	190.556	466.91	489.499	115.841	130.322	0	0
SRR2107210	-58.17	-34.82	424.354	349.473	759.991	1331.79	346.396	108.591	34.4709	47.9739
SRR25168019	86.45	42.45	15.6	16.9546	94.4719	169.368	29.0523	0	0	0
SRR17659549	113.91	22.69	75.951	102.237	249.785	325.499	25.1155	53.2276	0	0
SRR9637885	127.4	36.35	220.132	233.392	613.325	743.599	159.393	115.875	13.1152	21.9625
SRR26978878	120.19	30.26	41.7959	86.1387	317.631	320.214	109.607	11.1665	0	0
ERR1233629	153.02	-27.47	816.117	568.851	3497.92	2252.6	707.26	495.111	21.2089	0
SRR17659523	113.91	22.92	83.8292	95.609	367.556	441.478	72.7498	32.478	8.43035	0
SRR14932675	-76.34	3.51	915.189	570.95	1597.29	1984.9	121.513	493.622	0	4.35774
ERR8521291	11.18	58.94	79.0533	24.0076	214.861	343.547	121.998	53.6107	0	34.9105
SRR13799155	120.05	31.72	80.1572	115.158	299.931	409.041	192.827	45.3198	0	6.13482
SRR26978862	117.32	31.84	0	0	194.616	226.744	133.956	35.7144	0	0
SRR25168022	86.42	42.45	563.359	458.353	871.311	1921.44	412.103	22.8611	0	0
SRR17659525	113.91	22.91	13.2492	13.2492	291.59	219.906	38.2536	0	0	0
SRR26978875	117.72	39.07	73.7862	22.0625	163.627	179.455	60.6089	16.803	0	0
SRR17659521	113.91	22.94	157.197	91.6682	358.603	404.745	73.5245	41.6323	0	0
SRR26978884	121.18	31.38	54.2172	18.3162	206.245	156.381	76.567	13.7164	0	0
SRR26978866	117.01	30.56	13.7525	15.0774	133.512	115.991	61.3184	32.6612	0	0
DRR274965	133.78	33.65	56.7156	44.2326	190.35	228.313	42.6327	43.0112	38.9341	0
SRR26978863	117.49	30.65	58.893	35.5375	191.751	241.128	39.165	26.4824	0	0
SRR17659539	113.91	22.78	149.203	119.392	407.017	401.982	33.1182	111.413	5.04866	0
SRR17659530	113.91	22.86	45.8106	57.94	229.297	239.505	81.1404	60.602	0	0
SRR17659515	113.91	22.55	142.085	103.826	336.444	462.656	80.2414	71.9779	0	0
SRR23974591	-106.55	29.58	161.819	196.115	267.293	1174.13	118.601	1098.7	0	0
SRR17659554	113.91	22.64	134.948	110.402	296.896	382.251	27.7182	41.7278	0	0
SRR6800322	103.85	1.3	274.215	197.227	670.065	702.755	313.523	186.369	41.4336	28.7381
SRR9827764	-88.05	30.87	255.001	184.758	727.651	905.849	202.748	127.619	18.2058	29.257
SRR8357216	113.77	22.45	360.398	310.488	1358.55	1342.67	205.54	214.715	0	54.865
SRR14932610	-55.26	-34.35	273.634	166.957	371.875	717.224	152.672	205.476	35.6443	0
